# Supplementary material for: Insights into the mechanism of X-ray-induced disulfide-bond cleavage in lysozyme crystals based on EPR, optical absorption and X-ray diffraction studies
Source: Acta Crystallogr D Biol Crystallogr. 2013 Nov 19;69(Pt 12):2381–94. doi: 10.1107/S0907444913022117 (PMC3852651; doi:10.1107/S0907444913022117)
Supplement: Supplementary file 1 [file d-69-02381-sup1.zip]

Archive with 15 entries (15 files):
- 4H8X.pdb
- 4H8Y.pdb
- 4H8Z.pdb
- 4H90.pdb
- 4H91.pdb
- 4H92.pdb
- 4H93.pdb
- 4H94.pdb
- 4H9A.pdb
- 4H9B.pdb
- 4H9C.pdb
- 4H9E.pdb
- 4H9F.pdb
- 4H9H.pdb
- 4H9I.pdb
