# Supplementary material for: Insights into the mechanism of X-ray-induced disulfide-bond cleavage in lysozyme crystals based on EPR, optical absorption and X-ray diffraction studies
Source: Acta Crystallogr D Biol Crystallogr. 2013 Nov 19;69(Pt 12):2381–94. doi: 10.1107/S0907444913022117 (PMC3852651; doi:10.1107/S0907444913022117)
Supplement: Supplementary file 1 [file d-69-02381-sup1.zip › 4H9E.pdb]

HEADER    HYDROLASE                               24-SEP-12   4H9E              
TITLE     RADIATION DAMAGE STUDY OF LYSOZYME - 0.84 MGY                         
COMPND    MOL_ID: 1;                                                            
COMPND   2 MOLECULE: LYSOZYME C;                                                
COMPND   3 CHAIN: A;                                                            
COMPND   4 SYNONYM: 1,4-BETA-N-ACETYLMURAMIDASE C, ALLERGEN GAL D IV;           
COMPND   5 EC: 3.2.1.17                                                         
SOURCE    MOL_ID: 1;                                                            
SOURCE   2 ORGANISM_SCIENTIFIC: GALLUS GALLUS;                                  
SOURCE   3 ORGANISM_COMMON: BANTAM,CHICKENS;                                    
SOURCE   4 ORGANISM_TAXID: 9031                                                 
KEYWDS    HYDROLASE                                                             
EXPDTA    X-RAY DIFFRACTION                                                     
AUTHOR    K.A.SUTTON                                                            
JRNL        AUTH   K.A.SUTTON,P.BLACK,K.R.MERCER,E.F.GARMAN,R.L.OWEN,E.H.SNELL, 
JRNL        AUTH 2 W.A.BERNHARD                                                 
JRNL        TITL   INSIGHTS INTO THE MECHANISM OF X-RAY INDUCED DISULPHIDE BOND 
JRNL        TITL 2 CLEAVAGE IN LYSOZYME CRYSTALS BASED ON EPR, OPTICAL          
JRNL        TITL 3 ABSORPTION AND X-RAY DIFFRACTION STUDIES                     
JRNL        REF    TO BE PUBLISHED                                              
JRNL        REFN                                                                
REMARK   2                                                                      
REMARK   2 RESOLUTION.    1.20 ANGSTROMS.                                       
REMARK   3                                                                      
REMARK   3 REFINEMENT.                                                          
REMARK   3   PROGRAM     : PHENIX (PHENIX.REFINE: 1.7.2_862)                    
REMARK   3   AUTHORS     : PAUL ADAMS,PAVEL AFONINE,VICENT CHEN,IAN             
REMARK   3               : DAVIS,KRESHNA GOPAL,RALF GROSSE-                     
REMARK   3               : KUNSTLEVE,LI-WEI HUNG,ROBERT IMMORMINO,              
REMARK   3               : TOM IOERGER,AIRLIE MCCOY,ERIK MCKEE,NIGEL            
REMARK   3               : MORIARTY,REETAL PAI,RANDY READ,JANE                  
REMARK   3               : RICHARDSON,DAVID RICHARDSON,TOD ROMO,JIM             
REMARK   3               : SACCHETTINI,NICHOLAS SAUTER,JACOB SMITH,             
REMARK   3               : LAURENT STORONI,TOM TERWILLIGER,PETER                
REMARK   3               : ZWART                                                
REMARK   3                                                                      
REMARK   3    REFINEMENT TARGET : ML                                            
REMARK   3                                                                      
REMARK   3  DATA USED IN REFINEMENT.                                            
REMARK   3   RESOLUTION RANGE HIGH (ANGSTROMS) : 1.20                           
REMARK   3   RESOLUTION RANGE LOW  (ANGSTROMS) : 26.91                          
REMARK   3   MIN(FOBS/SIGMA_FOBS)              : 1.340                          
REMARK   3   COMPLETENESS FOR RANGE        (%) : 99.3                           
REMARK   3   NUMBER OF REFLECTIONS             : 36610                          
REMARK   3                                                                      
REMARK   3  FIT TO DATA USED IN REFINEMENT.                                     
REMARK   3   R VALUE     (WORKING + TEST SET) : 0.193                           
REMARK   3   R VALUE            (WORKING SET) : 0.192                           
REMARK   3   FREE R VALUE                     : 0.204                           
REMARK   3   FREE R VALUE TEST SET SIZE   (%) : 5.000                           
REMARK   3   FREE R VALUE TEST SET COUNT      : 1831                            
REMARK   3                                                                      
REMARK   3  FIT TO DATA USED IN REFINEMENT (IN BINS).                           
REMARK   3   BIN  RESOLUTION RANGE  COMPL.    NWORK NFREE   RWORK  RFREE        
REMARK   3     1 26.9217 -  2.8201    0.95     2754   150  0.1916 0.1806        
REMARK   3     2  2.8201 -  2.2387    0.98     2711   147  0.1866 0.2077        
REMARK   3     3  2.2387 -  1.9558    0.99     2694   144  0.1817 0.2050        
REMARK   3     4  1.9558 -  1.7771    0.99     2688   138  0.1820 0.2016        
REMARK   3     5  1.7771 -  1.6497    1.00     2681   141  0.1866 0.1801        
REMARK   3     6  1.6497 -  1.5525    1.00     2643   163  0.1734 0.2123        
REMARK   3     7  1.5525 -  1.4747    1.00     2662   138  0.1883 0.2043        
REMARK   3     8  1.4747 -  1.4105    1.00     2658   163  0.1900 0.1939        
REMARK   3     9  1.4105 -  1.3562    1.00     2670   124  0.2130 0.2551        
REMARK   3    10  1.3562 -  1.3094    1.00     2682   107  0.2187 0.2662        
REMARK   3    11  1.3094 -  1.2685    1.00     2630   139  0.2213 0.2540        
REMARK   3    12  1.2685 -  1.2322    1.00     2651   143  0.2350 0.2655        
REMARK   3    13  1.2322 -  1.1998    1.00     2655   134  0.2505 0.2663        
REMARK   3                                                                      
REMARK   3  BULK SOLVENT MODELLING.                                             
REMARK   3   METHOD USED        : FLAT BULK SOLVENT MODEL                       
REMARK   3   SOLVENT RADIUS     : 1.10                                          
REMARK   3   SHRINKAGE RADIUS   : 0.86                                          
REMARK   3   K_SOL              : 0.45                                          
REMARK   3   B_SOL              : 48.98                                         
REMARK   3                                                                      
REMARK   3  ERROR ESTIMATES.                                                    
REMARK   3   COORDINATE ERROR (MAXIMUM-LIKELIHOOD BASED)     : 0.300            
REMARK   3   PHASE ERROR (DEGREES, MAXIMUM-LIKELIHOOD BASED) : 19.520           
REMARK   3                                                                      
REMARK   3  B VALUES.                                                           
REMARK   3   FROM WILSON PLOT           (A**2) : 11.24                          
REMARK   3   MEAN B VALUE      (OVERALL, A**2) : 13.43                          
REMARK   3   OVERALL ANISOTROPIC B VALUE.                                       
REMARK   3    B11 (A**2) : 0.38850                                              
REMARK   3    B22 (A**2) : 0.38850                                              
REMARK   3    B33 (A**2) : -0.77700                                             
REMARK   3    B12 (A**2) : 0.00000                                              
REMARK   3    B13 (A**2) : -0.00000                                             
REMARK   3    B23 (A**2) : 0.00000                                              
REMARK   3                                                                      
REMARK   3  TWINNING INFORMATION.                                               
REMARK   3   FRACTION: NULL                                                     
REMARK   3   OPERATOR: NULL                                                     
REMARK   3                                                                      
REMARK   3  DEVIATIONS FROM IDEAL VALUES.                                       
REMARK   3                 RMSD          COUNT                                  
REMARK   3   BOND      :  0.006           1061                                  
REMARK   3   ANGLE     :  1.096           1431                                  
REMARK   3   CHIRALITY :  0.084            147                                  
REMARK   3   PLANARITY :  0.004            190                                  
REMARK   3   DIHEDRAL  : 12.612            384                                  
REMARK   3                                                                      
REMARK   3  TLS DETAILS                                                         
REMARK   3   NUMBER OF TLS GROUPS  : NULL                                       
REMARK   3                                                                      
REMARK   3  NCS DETAILS                                                         
REMARK   3   NUMBER OF NCS GROUPS : NULL                                        
REMARK   3                                                                      
REMARK   3  OTHER REFINEMENT REMARKS: NULL                                      
REMARK   4                                                                      
REMARK   4 4H9E COMPLIES WITH FORMAT V. 3.30, 13-JUL-11                         
REMARK 100                                                                      
REMARK 100 THIS ENTRY HAS BEEN PROCESSED BY RCSB ON 03-OCT-12.                  
REMARK 100 THE RCSB ID CODE IS RCSB075184.                                      
REMARK 200                                                                      
REMARK 200 EXPERIMENTAL DETAILS                                                 
REMARK 200  EXPERIMENT TYPE                : X-RAY DIFFRACTION                  
REMARK 200  DATE OF DATA COLLECTION        : 12-FEB-11                          
REMARK 200  TEMPERATURE           (KELVIN) : 100                                
REMARK 200  PH                             : 4.8                                
REMARK 200  NUMBER OF CRYSTALS USED        : 1                                  
REMARK 200                                                                      
REMARK 200  SYNCHROTRON              (Y/N) : Y                                  
REMARK 200  RADIATION SOURCE               : SSRL                               
REMARK 200  BEAMLINE                       : BL9-2                              
REMARK 200  X-RAY GENERATOR MODEL          : NULL                               
REMARK 200  MONOCHROMATIC OR LAUE    (M/L) : M                                  
REMARK 200  WAVELENGTH OR RANGE        (A) : 1.0332                             
REMARK 200  MONOCHROMATOR                  : DOUBLE CRYSTAL MONOCHROMATOR       
REMARK 200  OPTICS                         : MIRRORS                            
REMARK 200                                                                      
REMARK 200  DETECTOR TYPE                  : CCD                                
REMARK 200  DETECTOR MANUFACTURER          : MARMOSAIC 325 MM CCD               
REMARK 200  INTENSITY-INTEGRATION SOFTWARE : HKL                                
REMARK 200  DATA SCALING SOFTWARE          : SCALEPACK                          
REMARK 200                                                                      
REMARK 200  NUMBER OF UNIQUE REFLECTIONS   : 36611                              
REMARK 200  RESOLUTION RANGE HIGH      (A) : 1.200                              
REMARK 200  RESOLUTION RANGE LOW       (A) : 50.000                             
REMARK 200  REJECTION CRITERIA  (SIGMA(I)) : 4.800                              
REMARK 200                                                                      
REMARK 200 OVERALL.                                                             
REMARK 200  COMPLETENESS FOR RANGE     (%) : 96.8                               
REMARK 200  DATA REDUNDANCY                : 4.500                              
REMARK 200  R MERGE                    (I) : 0.03200                            
REMARK 200  R SYM                      (I) : 0.03000                            
REMARK 200  <I/SIGMA(I)> FOR THE DATA SET  : 44.4000                            
REMARK 200                                                                      
REMARK 200 IN THE HIGHEST RESOLUTION SHELL.                                     
REMARK 200  HIGHEST RESOLUTION SHELL, RANGE HIGH (A) : NULL                     
REMARK 200  HIGHEST RESOLUTION SHELL, RANGE LOW  (A) : NULL                     
REMARK 200  COMPLETENESS FOR SHELL     (%) : NULL                               
REMARK 200  DATA REDUNDANCY IN SHELL       : NULL                               
REMARK 200  R MERGE FOR SHELL          (I) : NULL                               
REMARK 200  R SYM FOR SHELL            (I) : NULL                               
REMARK 200  <I/SIGMA(I)> FOR SHELL         : NULL                               
REMARK 200                                                                      
REMARK 200 DIFFRACTION PROTOCOL: SINGLE WAVELENGTH                              
REMARK 200 METHOD USED TO DETERMINE THE STRUCTURE: MOLECULAR REPLACEMENT        
REMARK 200 SOFTWARE USED: MOLREP                                                
REMARK 200 STARTING MODEL: NULL                                                 
REMARK 200                                                                      
REMARK 200 REMARK: NULL                                                         
REMARK 280                                                                      
REMARK 280 CRYSTAL                                                              
REMARK 280 SOLVENT CONTENT, VS   (%): 38.35                                     
REMARK 280 MATTHEWS COEFFICIENT, VM (ANGSTROMS**3/DA): 2.00                     
REMARK 280                                                                      
REMARK 280 CRYSTALLIZATION CONDITIONS: 7.5% SODIUM CHLORIDE, 100 MM SODIUM      
REMARK 280  ACETATE PH 4.8, 25% ETHYLENE GLYCOL, VAPOR DIFFUSION, HANGING       
REMARK 280  DROP, TEMPERATURE 298K                                              
REMARK 290                                                                      
REMARK 290 CRYSTALLOGRAPHIC SYMMETRY                                            
REMARK 290 SYMMETRY OPERATORS FOR SPACE GROUP: P 43 21 2                        
REMARK 290                                                                      
REMARK 290      SYMOP   SYMMETRY                                                
REMARK 290     NNNMMM   OPERATOR                                                
REMARK 290       1555   X,Y,Z                                                   
REMARK 290       2555   -X,-Y,Z+1/2                                             
REMARK 290       3555   -Y+1/2,X+1/2,Z+3/4                                      
REMARK 290       4555   Y+1/2,-X+1/2,Z+1/4                                      
REMARK 290       5555   -X+1/2,Y+1/2,-Z+3/4                                     
REMARK 290       6555   X+1/2,-Y+1/2,-Z+1/4                                     
REMARK 290       7555   Y,X,-Z                                                  
REMARK 290       8555   -Y,-X,-Z+1/2                                            
REMARK 290                                                                      
REMARK 290     WHERE NNN -> OPERATOR NUMBER                                     
REMARK 290           MMM -> TRANSLATION VECTOR                                  
REMARK 290                                                                      
REMARK 290 CRYSTALLOGRAPHIC SYMMETRY TRANSFORMATIONS                            
REMARK 290 THE FOLLOWING TRANSFORMATIONS OPERATE ON THE ATOM/HETATM             
REMARK 290 RECORDS IN THIS ENTRY TO PRODUCE CRYSTALLOGRAPHICALLY                
REMARK 290 RELATED MOLECULES.                                                   
REMARK 290   SMTRY1   1  1.000000  0.000000  0.000000        0.00000            
REMARK 290   SMTRY2   1  0.000000  1.000000  0.000000        0.00000            
REMARK 290   SMTRY3   1  0.000000  0.000000  1.000000        0.00000            
REMARK 290   SMTRY1   2 -1.000000  0.000000  0.000000        0.00000            
REMARK 290   SMTRY2   2  0.000000 -1.000000  0.000000        0.00000            
REMARK 290   SMTRY3   2  0.000000  0.000000  1.000000       18.43350            
REMARK 290   SMTRY1   3  0.000000 -1.000000  0.000000       39.38450            
REMARK 290   SMTRY2   3  1.000000  0.000000  0.000000       39.38450            
REMARK 290   SMTRY3   3  0.000000  0.000000  1.000000       27.65025            
REMARK 290   SMTRY1   4  0.000000  1.000000  0.000000       39.38450            
REMARK 290   SMTRY2   4 -1.000000  0.000000  0.000000       39.38450            
REMARK 290   SMTRY3   4  0.000000  0.000000  1.000000        9.21675            
REMARK 290   SMTRY1   5 -1.000000  0.000000  0.000000       39.38450            
REMARK 290   SMTRY2   5  0.000000  1.000000  0.000000       39.38450            
REMARK 290   SMTRY3   5  0.000000  0.000000 -1.000000       27.65025            
REMARK 290   SMTRY1   6  1.000000  0.000000  0.000000       39.38450            
REMARK 290   SMTRY2   6  0.000000 -1.000000  0.000000       39.38450            
REMARK 290   SMTRY3   6  0.000000  0.000000 -1.000000        9.21675            
REMARK 290   SMTRY1   7  0.000000  1.000000  0.000000        0.00000            
REMARK 290   SMTRY2   7  1.000000  0.000000  0.000000        0.00000            
REMARK 290   SMTRY3   7  0.000000  0.000000 -1.000000        0.00000            
REMARK 290   SMTRY1   8  0.000000 -1.000000  0.000000        0.00000            
REMARK 290   SMTRY2   8 -1.000000  0.000000  0.000000        0.00000            
REMARK 290   SMTRY3   8  0.000000  0.000000 -1.000000       18.43350            
REMARK 290                                                                      
REMARK 290 REMARK: NULL                                                         
REMARK 300                                                                      
REMARK 300 BIOMOLECULE: 1                                                       
REMARK 300 SEE REMARK 350 FOR THE AUTHOR PROVIDED AND/OR PROGRAM                
REMARK 300 GENERATED ASSEMBLY INFORMATION FOR THE STRUCTURE IN                  
REMARK 300 THIS ENTRY. THE REMARK MAY ALSO PROVIDE INFORMATION ON               
REMARK 300 BURIED SURFACE AREA.                                                 
REMARK 350                                                                      
REMARK 350 COORDINATES FOR A COMPLETE MULTIMER REPRESENTING THE KNOWN           
REMARK 350 BIOLOGICALLY SIGNIFICANT OLIGOMERIZATION STATE OF THE                
REMARK 350 MOLECULE CAN BE GENERATED BY APPLYING BIOMT TRANSFORMATIONS          
REMARK 350 GIVEN BELOW.  BOTH NON-CRYSTALLOGRAPHIC AND                          
REMARK 350 CRYSTALLOGRAPHIC OPERATIONS ARE GIVEN.                               
REMARK 350                                                                      
REMARK 350 BIOMOLECULE: 1                                                       
REMARK 350 AUTHOR DETERMINED BIOLOGICAL UNIT: MONOMERIC                         
REMARK 350 SOFTWARE DETERMINED QUATERNARY STRUCTURE: MONOMERIC                  
REMARK 350 SOFTWARE USED: PISA                                                  
REMARK 350 APPLY THE FOLLOWING TO CHAINS: A                                     
REMARK 350   BIOMT1   1  1.000000  0.000000  0.000000        0.00000            
REMARK 350   BIOMT2   1  0.000000  1.000000  0.000000        0.00000            
REMARK 350   BIOMT3   1  0.000000  0.000000  1.000000        0.00000            
REMARK 375                                                                      
REMARK 375 SPECIAL POSITION                                                     
REMARK 375 THE FOLLOWING ATOMS ARE FOUND TO BE WITHIN 0.15 ANGSTROMS            
REMARK 375 OF A SYMMETRY RELATED ATOM AND ARE ASSUMED TO BE ON SPECIAL          
REMARK 375 POSITIONS.                                                           
REMARK 375                                                                      
REMARK 375 ATOM RES CSSEQI                                                      
REMARK 375      HOH A 375  LIES ON A SPECIAL POSITION.                          
REMARK 375      HOH A 382  LIES ON A SPECIAL POSITION.                          
REMARK 375      HOH A 347  LIES ON A SPECIAL POSITION.                          
REMARK 500                                                                      
REMARK 500 GEOMETRY AND STEREOCHEMISTRY                                         
REMARK 500 SUBTOPIC: TORSION ANGLES                                             
REMARK 500                                                                      
REMARK 500 TORSION ANGLES OUTSIDE THE EXPECTED RAMACHANDRAN REGIONS:            
REMARK 500 (M=MODEL NUMBER; RES=RESIDUE NAME; C=CHAIN IDENTIFIER;               
REMARK 500 SSEQ=SEQUENCE NUMBER; I=INSERTION CODE).                             
REMARK 500                                                                      
REMARK 500 STANDARD TABLE:                                                      
REMARK 500 FORMAT:(10X,I3,1X,A3,1X,A1,I4,A1,4X,F7.2,3X,F7.2)                    
REMARK 500                                                                      
REMARK 500 EXPECTED VALUES: GJ KLEYWEGT AND TA JONES (1996). PHI/PSI-           
REMARK 500 CHOLOGY: RAMACHANDRAN REVISITED. STRUCTURE 4, 1395 - 1400            
REMARK 500                                                                      
REMARK 500  M RES CSSEQI        PSI       PHI                                   
REMARK 500    ARG A  68       28.35   -141.23                                   
REMARK 500                                                                      
REMARK 500 REMARK: NULL                                                         
REMARK 800                                                                      
REMARK 800 SITE                                                                 
REMARK 800 SITE_IDENTIFIER: AC1                                                 
REMARK 800 EVIDENCE_CODE: SOFTWARE                                              
REMARK 800 SITE_DESCRIPTION: BINDING SITE FOR RESIDUE CL A 201                  
REMARK 800                                                                      
REMARK 800 SITE_IDENTIFIER: AC2                                                 
REMARK 800 EVIDENCE_CODE: SOFTWARE                                              
REMARK 800 SITE_DESCRIPTION: BINDING SITE FOR RESIDUE CL A 202                  
REMARK 800                                                                      
REMARK 800 SITE_IDENTIFIER: AC3                                                 
REMARK 800 EVIDENCE_CODE: SOFTWARE                                              
REMARK 800 SITE_DESCRIPTION: BINDING SITE FOR RESIDUE CL A 203                  
REMARK 800                                                                      
REMARK 800 SITE_IDENTIFIER: AC4                                                 
REMARK 800 EVIDENCE_CODE: SOFTWARE                                              
REMARK 800 SITE_DESCRIPTION: BINDING SITE FOR RESIDUE EDO A 204                 
REMARK 900                                                                      
REMARK 900 RELATED ENTRIES                                                      
REMARK 900 RELATED ID: 4H8X   RELATED DB: PDB                                   
REMARK 900 SAME PROTEIN CRYSTAL, DIFFERENT ABSORBED DOSE                        
REMARK 900 RELATED ID: 4H8Y   RELATED DB: PDB                                   
REMARK 900 SAME PROTEIN CRYSTAL, DIFFERENT ABSORBED DOSE                        
REMARK 900 RELATED ID: 4H8Z   RELATED DB: PDB                                   
REMARK 900 SAME PROTEIN CRYSTAL, DIFFERENT ABSORBED DOSE                        
REMARK 900 RELATED ID: 4H90   RELATED DB: PDB                                   
REMARK 900 SAME PROTEIN CRYSTAL, DIFFERENT ABSORBED DOSE                        
REMARK 900 RELATED ID: 4H91   RELATED DB: PDB                                   
REMARK 900 SAME PROTEIN CRYSTAL, DIFFERENT ABSORBED DOSE                        
REMARK 900 RELATED ID: 4H92   RELATED DB: PDB                                   
REMARK 900 SAME PROTEIN CRYSTAL, DIFFERENT ABSORBED DOSE                        
REMARK 900 RELATED ID: 4H93   RELATED DB: PDB                                   
REMARK 900 SAME PROTEIN CRYSTAL, DIFFERENT ABSORBED DOSE                        
REMARK 900 RELATED ID: 4H94   RELATED DB: PDB                                   
REMARK 900 SAME PROTEIN CRYSTAL, DIFFERENT ABSORBED DOSE                        
REMARK 900 RELATED ID: 4H9A   RELATED DB: PDB                                   
REMARK 900 SAME PROTEIN CRYSTAL, DIFFERENT ABSORBED DOSE                        
REMARK 900 RELATED ID: 4H9B   RELATED DB: PDB                                   
REMARK 900 SAME PROTEIN CRYSTAL, DIFFERENT ABSORBED DOSE                        
REMARK 900 RELATED ID: 4H9C   RELATED DB: PDB                                   
REMARK 900 SAME PROTEIN CRYSTAL, DIFFERENT ABSORBED DOSE                        
REMARK 900 RELATED ID: 4H9F   RELATED DB: PDB                                   
REMARK 900 SAME PROTEIN CRYSTAL, DIFFERENT ABSORBED DOSE                        
REMARK 900 RELATED ID: 4H9H   RELATED DB: PDB                                   
REMARK 900 SAME PROTEIN CRYSTAL, DIFFERENT ABSORBED DOSE                        
REMARK 900 RELATED ID: 4H9I   RELATED DB: PDB                                   
REMARK 900 SAME PROTEIN CRYSTAL, DIFFERENT ABSORBED DOSE                        
DBREF  4H9E A    1   129  UNP    P00698   LYSC_CHICK      19    147             
SEQRES   1 A  129  LYS VAL PHE GLY ARG CYS GLU LEU ALA ALA ALA MET LYS          
SEQRES   2 A  129  ARG HIS GLY LEU ASP ASN TYR ARG GLY TYR SER LEU GLY          
SEQRES   3 A  129  ASN TRP VAL CYS ALA ALA LYS PHE GLU SER ASN PHE ASN          
SEQRES   4 A  129  THR GLN ALA THR ASN ARG ASN THR ASP GLY SER THR ASP          
SEQRES   5 A  129  TYR GLY ILE LEU GLN ILE ASN SER ARG TRP TRP CYS ASN          
SEQRES   6 A  129  ASP GLY ARG THR PRO GLY SER ARG ASN LEU CYS ASN ILE          
SEQRES   7 A  129  PRO CYS SER ALA LEU LEU SER SER ASP ILE THR ALA SER          
SEQRES   8 A  129  VAL ASN CYS ALA LYS LYS ILE VAL SER ASP GLY ASN GLY          
SEQRES   9 A  129  MET ASN ALA TRP VAL ALA TRP ARG ASN ARG CYS LYS GLY          
SEQRES  10 A  129  THR ASP VAL GLN ALA TRP ILE ARG GLY CYS ARG LEU              
HET     CL  A 201       1                                                       
HET     CL  A 202       1                                                       
HET     CL  A 203       1                                                       
HET    EDO  A 204       4                                                       
HETNAM      CL CHLORIDE ION                                                     
HETNAM     EDO 1,2-ETHANEDIOL                                                   
HETSYN     EDO ETHYLENE GLYCOL                                                  
FORMUL   2   CL    3(CL 1-)                                                     
FORMUL   5  EDO    C2 H6 O2                                                     
FORMUL   6  HOH   *104(H2 O)                                                    
HELIX    1   1 GLY A    4  HIS A   15  1                                  12    
HELIX    2   2 ASN A   19  TYR A   23  5                                   5    
HELIX    3   3 SER A   24  ASN A   37  1                                  14    
HELIX    4   4 PRO A   79  SER A   85  5                                   7    
HELIX    5   5 ILE A   88  SER A  100  1                                  13    
HELIX    6   6 ASN A  103  ALA A  107  5                                   5    
HELIX    7   7 TRP A  108  CYS A  115  1                                   8    
HELIX    8   8 ASP A  119  ARG A  125  5                                   7    
SHEET    1   A 3 THR A  43  ARG A  45  0                                        
SHEET    2   A 3 THR A  51  TYR A  53 -1  O  ASP A  52   N  ASN A  44           
SHEET    3   A 3 ILE A  58  ASN A  59 -1  O  ILE A  58   N  TYR A  53           
SSBOND   1 CYS A    6    CYS A  127                          1555   1555  2.05  
SSBOND   2 CYS A   30    CYS A  115                          1555   1555  2.09  
SSBOND   3 CYS A   64    CYS A   80                          1555   1555  2.05  
SSBOND   4 CYS A   76    CYS A   94                          1555   1555  2.04  
SITE     1 AC1  2 TYR A  23  ASN A 113                                          
SITE     1 AC2  4 GLY A  67  ARG A  68  THR A  69  SER A  72                    
SITE     1 AC3  3 SER A  24  GLY A  26  GLN A 121                               
SITE     1 AC4  8 GLN A  57  ILE A  58  ASN A  59  TRP A  63                    
SITE     2 AC4  8 ALA A 107  HOH A 338  HOH A 351  HOH A 362                    
CRYST1   78.769   78.769   36.867  90.00  90.00  90.00 P 43 21 2     8          
ORIGX1      1.000000  0.000000  0.000000        0.00000                         
ORIGX2      0.000000  1.000000  0.000000        0.00000                         
ORIGX3      0.000000  0.000000  1.000000        0.00000                         
SCALE1      0.012695  0.000000  0.000000        0.00000                         
SCALE2      0.000000  0.012695  0.000000        0.00000                         
SCALE3      0.000000  0.000000  0.027125        0.00000                         
ATOM      1  N   LYS A   1      -3.093 -10.084  -8.667  1.00 12.03           N  
ATOM      2  CA  LYS A   1      -2.161 -10.439  -9.729  1.00 11.10           C  
ATOM      3  C   LYS A   1      -2.219 -11.935  -9.934  1.00  9.14           C  
ATOM      4  O   LYS A   1      -2.189 -12.692  -8.954  1.00  9.72           O  
ATOM      5  CB  LYS A   1      -0.744 -10.030  -9.326  1.00 12.30           C  
ATOM      6  CG  LYS A   1       0.351 -10.511 -10.273  1.00 13.78           C  
ATOM      7  CD  LYS A   1       1.703  -9.941  -9.873  1.00 15.32           C  
ATOM      8  CE  LYS A   1       2.827 -10.536 -10.705  1.00 16.72           C  
ATOM      9  NZ  LYS A   1       4.107  -9.821 -10.476  1.00 25.43           N  
ATOM     10  N   VAL A   2      -2.297 -12.372 -11.185  1.00 10.29           N  
ATOM     11  CA  VAL A   2      -2.177 -13.784 -11.492  1.00  9.80           C  
ATOM     12  C   VAL A   2      -0.763 -14.015 -12.003  1.00  9.69           C  
ATOM     13  O   VAL A   2      -0.385 -13.524 -13.082  1.00 11.31           O  
ATOM     14  CB  VAL A   2      -3.223 -14.266 -12.516  1.00 10.80           C  
ATOM     15  CG1 VAL A   2      -3.035 -15.740 -12.804  1.00 12.57           C  
ATOM     16  CG2 VAL A   2      -4.624 -14.013 -11.982  1.00 11.02           C  
ATOM     17  N   PHE A   3       0.032 -14.739 -11.217  1.00 10.02           N  
ATOM     18  CA  PHE A   3       1.418 -15.026 -11.574  1.00 11.26           C  
ATOM     19  C   PHE A   3       1.499 -16.088 -12.636  1.00 12.22           C  
ATOM     20  O   PHE A   3       0.672 -16.988 -12.698  1.00 11.27           O  
ATOM     21  CB  PHE A   3       2.184 -15.550 -10.359  1.00 11.77           C  
ATOM     22  CG  PHE A   3       2.748 -14.483  -9.482  1.00 10.44           C  
ATOM     23  CD1 PHE A   3       4.090 -14.137  -9.564  1.00 10.96           C  
ATOM     24  CD2 PHE A   3       1.947 -13.842  -8.546  1.00 11.23           C  
ATOM     25  CE1 PHE A   3       4.619 -13.163  -8.740  1.00 12.22           C  
ATOM     26  CE2 PHE A   3       2.463 -12.866  -7.731  1.00 11.79           C  
ATOM     27  CZ  PHE A   3       3.807 -12.520  -7.821  1.00 12.77           C  
ATOM     28  N   GLY A   4       2.538 -15.996 -13.460  1.00 13.86           N  
ATOM     29  CA  GLY A   4       2.945 -17.124 -14.266  1.00 14.59           C  
ATOM     30  C   GLY A   4       3.646 -18.136 -13.376  1.00 11.70           C  
ATOM     31  O   GLY A   4       4.146 -17.814 -12.301  1.00 11.33           O  
ATOM     32  N   ARG A   5       3.682 -19.376 -13.829  1.00 13.62           N  
ATOM     33  CA  ARG A   5       4.299 -20.450 -13.068  1.00 12.89           C  
ATOM     34  C   ARG A   5       5.773 -20.176 -12.699  1.00 11.90           C  
ATOM     35  O   ARG A   5       6.148 -20.179 -11.524  1.00 12.88           O  
ATOM     36  CB  ARG A   5       4.162 -21.755 -13.853  1.00 14.85           C  
ATOM     37  CG  ARG A   5       4.813 -22.941 -13.198  1.00 13.85           C  
ATOM     38  CD  ARG A   5       4.612 -24.221 -14.021  1.00 16.00           C  
ATOM     39  NE  ARG A   5       5.152 -24.148 -15.381  1.00 18.84           N  
ATOM     40  CZ  ARG A   5       6.400 -24.470 -15.723  1.00 18.17           C  
ATOM     41  NH1 ARG A   5       7.270 -24.875 -14.807  1.00 16.50           N  
ATOM     42  NH2 ARG A   5       6.787 -24.375 -16.990  1.00 22.53           N  
ATOM     43  N   CYS A   6       6.610 -19.942 -13.705  1.00 12.63           N  
ATOM     44  CA  CYS A   6       8.012 -19.616 -13.444  1.00 12.07           C  
ATOM     45  C   CYS A   6       8.205 -18.271 -12.743  1.00 10.93           C  
ATOM     46  O   CYS A   6       9.119 -18.118 -11.946  1.00 11.22           O  
ATOM     47  CB  CYS A   6       8.829 -19.657 -14.734  1.00 14.30           C  
ATOM     48  SG  CYS A   6       8.935 -21.299 -15.453  1.00 15.36           S  
ATOM     49  N   GLU A   7       7.346 -17.306 -13.049  1.00 11.70           N  
ATOM     50  CA  GLU A   7       7.391 -16.017 -12.385  1.00 11.14           C  
ATOM     51  C   GLU A   7       7.191 -16.191 -10.874  1.00 10.08           C  
ATOM     52  O   GLU A   7       7.888 -15.582 -10.072  1.00 11.07           O  
ATOM     53  CB  GLU A   7       6.316 -15.092 -12.961  1.00 12.04           C  
ATOM     54  CG  GLU A   7       6.350 -13.680 -12.418  1.00 13.32           C  
ATOM     55  CD  GLU A   7       5.133 -12.860 -12.814  1.00 14.44           C  
ATOM     56  OE1 GLU A   7       4.131 -13.443 -13.283  1.00 15.17           O  
ATOM     57  OE2 GLU A   7       5.182 -11.627 -12.648  1.00 17.14           O  
ATOM     58  N   LEU A   8       6.238 -17.039 -10.490  1.00  9.70           N  
ATOM     59  CA  LEU A   8       5.971 -17.258  -9.076  1.00  9.31           C  
ATOM     60  C   LEU A   8       7.114 -18.016  -8.431  1.00  8.71           C  
ATOM     61  O   LEU A   8       7.514 -17.705  -7.314  1.00  9.31           O  
ATOM     62  CB  LEU A   8       4.659 -18.021  -8.865  1.00 10.75           C  
ATOM     63  CG  LEU A   8       4.315 -18.283  -7.396  1.00  9.27           C  
ATOM     64  CD1 LEU A   8       4.187 -16.970  -6.627  1.00 11.76           C  
ATOM     65  CD2 LEU A   8       3.042 -19.095  -7.299  1.00 11.27           C  
ATOM     66  N   ALA A   9       7.633 -19.021  -9.130  1.00  9.92           N  
ATOM     67  CA  ALA A   9       8.774 -19.777  -8.621  1.00 10.44           C  
ATOM     68  C   ALA A   9       9.932 -18.831  -8.296  1.00 10.11           C  
ATOM     69  O   ALA A   9      10.536 -18.908  -7.239  1.00 11.26           O  
ATOM     70  CB  ALA A   9       9.202 -20.831  -9.627  1.00 13.06           C  
ATOM     71  N   ALA A  10      10.215 -17.914  -9.216  1.00 11.76           N  
ATOM     72  CA  ALA A  10      11.280 -16.931  -9.020  1.00 11.41           C  
ATOM     73  C   ALA A  10      11.015 -16.018  -7.819  1.00 11.85           C  
ATOM     74  O   ALA A  10      11.920 -15.736  -7.033  1.00 12.70           O  
ATOM     75  CB  ALA A  10      11.469 -16.107 -10.280  1.00 13.68           C  
ATOM     76  N   ALA A  11       9.776 -15.556  -7.675  1.00 10.59           N  
ATOM     77  CA  ALA A  11       9.425 -14.689  -6.558  1.00 11.68           C  
ATOM     78  C   ALA A  11       9.539 -15.428  -5.227  1.00 11.36           C  
ATOM     79  O   ALA A  11      10.015 -14.881  -4.237  1.00 12.60           O  
ATOM     80  CB  ALA A  11       8.027 -14.131  -6.736  1.00 12.65           C  
ATOM     81  N   MET A  12       9.084 -16.677  -5.203  1.00 11.59           N  
ATOM     82  CA  MET A  12       9.194 -17.482  -3.994  1.00 10.64           C  
ATOM     83  C   MET A  12      10.655 -17.701  -3.611  1.00 11.82           C  
ATOM     84  O   MET A  12      11.007 -17.610  -2.439  1.00 13.03           O  
ATOM     85  CB  MET A  12       8.468 -18.812  -4.172  1.00 10.14           C  
ATOM     86  CG  MET A  12       6.957 -18.663  -4.198  1.00  9.69           C  
ATOM     87  SD  MET A  12       6.180 -20.256  -4.510  1.00  9.57           S  
ATOM     88  CE  MET A  12       4.572 -20.001  -3.766  1.00 10.78           C  
ATOM     89  N   LYS A  13      11.499 -17.974  -4.599  1.00 12.61           N  
ATOM     90  CA  LYS A  13      12.929 -18.156  -4.345  1.00 14.61           C  
ATOM     91  C   LYS A  13      13.573 -16.876  -3.821  1.00 14.59           C  
ATOM     92  O   LYS A  13      14.356 -16.907  -2.865  1.00 15.58           O  
ATOM     93  CB  LYS A  13      13.652 -18.622  -5.605  1.00 15.37           C  
ATOM     94  CG  LYS A  13      15.155 -18.775  -5.408  1.00 17.51           C  
ATOM     95  CD  LYS A  13      15.816 -19.436  -6.600  1.00 20.77           C  
ATOM     96  CE  LYS A  13      17.319 -19.562  -6.374  1.00 24.75           C  
ATOM     97  NZ  LYS A  13      17.971 -20.371  -7.437  1.00 28.32           N  
ATOM     98  N   ARG A  14      13.224 -15.749  -4.436  1.00 14.82           N  
ATOM     99  CA  ARG A  14      13.729 -14.453  -4.003  1.00 17.38           C  
ATOM    100  C   ARG A  14      13.431 -14.221  -2.526  1.00 16.16           C  
ATOM    101  O   ARG A  14      14.254 -13.659  -1.801  1.00 19.77           O  
ATOM    102  CB  ARG A  14      13.137 -13.325  -4.860  1.00 19.24           C  
ATOM    103  CG  ARG A  14      13.186 -11.959  -4.183  1.00 26.67           C  
ATOM    104  CD  ARG A  14      13.059 -10.802  -5.160  1.00 30.28           C  
ATOM    105  NE  ARG A  14      12.208  -9.741  -4.625  1.00 32.31           N  
ATOM    106  CZ  ARG A  14      12.574  -8.884  -3.676  1.00 25.61           C  
ATOM    107  NH1 ARG A  14      13.786  -8.951  -3.142  1.00 29.28           N  
ATOM    108  NH2 ARG A  14      11.723  -7.956  -3.257  1.00 34.96           N  
ATOM    109  N   HIS A  15      12.266 -14.685  -2.078  1.00 14.62           N  
ATOM    110  CA  HIS A  15      11.837 -14.488  -0.696  1.00 15.99           C  
ATOM    111  C   HIS A  15      12.224 -15.626   0.250  1.00 14.71           C  
ATOM    112  O   HIS A  15      11.736 -15.687   1.378  1.00 16.48           O  
ATOM    113  CB  HIS A  15      10.333 -14.216  -0.629  1.00 17.21           C  
ATOM    114  CG  HIS A  15       9.942 -12.873  -1.166  1.00 14.43           C  
ATOM    115  ND1 HIS A  15       9.644 -12.658  -2.494  1.00 17.21           N  
ATOM    116  CD2 HIS A  15       9.815 -11.672  -0.554  1.00 22.64           C  
ATOM    117  CE1 HIS A  15       9.336 -11.385  -2.674  1.00 19.34           C  
ATOM    118  NE2 HIS A  15       9.436 -10.765  -1.513  1.00 22.59           N  
ATOM    119  N   GLY A  16      13.105 -16.511  -0.206  1.00 14.04           N  
ATOM    120  CA  GLY A  16      13.688 -17.526   0.655  1.00 15.70           C  
ATOM    121  C   GLY A  16      12.834 -18.753   0.928  1.00 15.45           C  
ATOM    122  O   GLY A  16      13.082 -19.473   1.889  1.00 15.05           O  
ATOM    123  N   LEU A  17      11.840 -19.010   0.086  1.00 14.28           N  
ATOM    124  CA  LEU A  17      10.954 -20.158   0.297  1.00 12.73           C  
ATOM    125  C   LEU A  17      11.517 -21.457  -0.259  1.00 14.32           C  
ATOM    126  O   LEU A  17      11.110 -22.553   0.139  1.00 15.65           O  
ATOM    127  CB  LEU A  17       9.605 -19.912  -0.367  1.00 17.13           C  
ATOM    128  CG  LEU A  17       8.364 -19.590   0.454  1.00 21.53           C  
ATOM    129  CD1 LEU A  17       7.138 -19.893  -0.407  1.00 12.39           C  
ATOM    130  CD2 LEU A  17       8.310 -20.332   1.790  1.00 11.19           C  
ATOM    131  N   ASP A  18      12.433 -21.344  -1.212  1.00 17.16           N  
ATOM    132  CA  ASP A  18      13.012 -22.527  -1.822  1.00 16.14           C  
ATOM    133  C   ASP A  18      13.809 -23.347  -0.799  1.00 17.65           C  
ATOM    134  O   ASP A  18      14.759 -22.862  -0.192  1.00 17.16           O  
ATOM    135  CB  ASP A  18      13.860 -22.160  -3.043  1.00 17.66           C  
ATOM    136  CG  ASP A  18      14.971 -21.192  -2.717  1.00 18.17           C  
ATOM    137  OD1 ASP A  18      16.115 -21.476  -3.125  1.00 24.65           O  
ATOM    138  OD2 ASP A  18      14.714 -20.145  -2.071  1.00 16.79           O  
ATOM    139  N   ASN A  19      13.391 -24.596  -0.624  1.00 15.05           N  
ATOM    140  CA  ASN A  19      13.907 -25.503   0.400  1.00 14.07           C  
ATOM    141  C   ASN A  19      13.684 -25.071   1.853  1.00 12.61           C  
ATOM    142  O   ASN A  19      14.304 -25.600   2.771  1.00 13.56           O  
ATOM    143  CB  ASN A  19      15.367 -25.891   0.154  1.00 17.27           C  
ATOM    144  CG  ASN A  19      15.613 -27.354   0.430  1.00 21.95           C  
ATOM    145  OD1 ASN A  19      14.716 -28.185   0.252  1.00 24.83           O  
ATOM    146  ND2 ASN A  19      16.815 -27.682   0.888  1.00 25.21           N  
ATOM    147  N   TYR A  20      12.771 -24.130   2.072  1.00 11.90           N  
ATOM    148  CA  TYR A  20      12.453 -23.727   3.432  1.00 11.30           C  
ATOM    149  C   TYR A  20      11.822 -24.898   4.193  1.00 11.90           C  
ATOM    150  O   TYR A  20      10.881 -25.528   3.707  1.00 10.97           O  
ATOM    151  CB  TYR A  20      11.531 -22.504   3.440  1.00 12.43           C  
ATOM    152  CG  TYR A  20      11.398 -21.889   4.814  1.00 11.38           C  
ATOM    153  CD1 TYR A  20      12.299 -20.925   5.259  1.00 12.50           C  
ATOM    154  CD2 TYR A  20      10.403 -22.301   5.689  1.00 11.20           C  
ATOM    155  CE1 TYR A  20      12.193 -20.379   6.522  1.00 15.12           C  
ATOM    156  CE2 TYR A  20      10.295 -21.764   6.952  1.00 13.30           C  
ATOM    157  CZ  TYR A  20      11.192 -20.808   7.363  1.00 13.93           C  
ATOM    158  OH  TYR A  20      11.073 -20.271   8.626  1.00 16.31           O  
ATOM    159  N   ARG A  21      12.360 -25.192   5.378  1.00 11.32           N  
ATOM    160  CA  ARG A  21      11.943 -26.349   6.180  1.00 12.58           C  
ATOM    161  C   ARG A  21      12.033 -27.650   5.385  1.00 10.36           C  
ATOM    162  O   ARG A  21      11.309 -28.605   5.653  1.00 11.76           O  
ATOM    163  CB  ARG A  21      10.544 -26.149   6.765  1.00 13.26           C  
ATOM    164  CG  ARG A  21      10.504 -25.162   7.915  1.00 17.28           C  
ATOM    165  CD  ARG A  21      10.900 -25.798   9.235  1.00 21.45           C  
ATOM    166  NE  ARG A  21      11.165 -24.779  10.248  1.00 27.97           N  
ATOM    167  CZ  ARG A  21      11.066 -24.980  11.558  1.00 26.03           C  
ATOM    168  NH1 ARG A  21      10.693 -26.166  12.021  1.00 31.39           N  
ATOM    169  NH2 ARG A  21      11.328 -23.993  12.407  1.00 28.16           N  
ATOM    170  N   GLY A  22      12.921 -27.669   4.396  1.00 10.03           N  
ATOM    171  CA  GLY A  22      13.160 -28.863   3.602  1.00 11.30           C  
ATOM    172  C   GLY A  22      12.217 -29.058   2.428  1.00 10.62           C  
ATOM    173  O   GLY A  22      12.269 -30.087   1.761  1.00 10.90           O  
ATOM    174  N   TYR A  23      11.344 -28.085   2.174  1.00  9.20           N  
ATOM    175  CA  TYR A  23      10.378 -28.208   1.083  1.00  9.30           C  
ATOM    176  C   TYR A  23      10.872 -27.503  -0.162  1.00  9.61           C  
ATOM    177  O   TYR A  23      10.996 -26.278  -0.197  1.00  9.85           O  
ATOM    178  CB  TYR A  23       9.021 -27.652   1.516  1.00  9.37           C  
ATOM    179  CG  TYR A  23       8.346 -28.540   2.524  1.00  7.98           C  
ATOM    180  CD1 TYR A  23       7.569 -29.618   2.112  1.00  8.25           C  
ATOM    181  CD2 TYR A  23       8.504 -28.323   3.885  1.00  8.06           C  
ATOM    182  CE1 TYR A  23       6.956 -30.444   3.023  1.00  8.43           C  
ATOM    183  CE2 TYR A  23       7.894 -29.150   4.807  1.00  8.28           C  
ATOM    184  CZ  TYR A  23       7.119 -30.210   4.366  1.00  8.30           C  
ATOM    185  OH  TYR A  23       6.488 -31.038   5.264  1.00  8.89           O  
ATOM    186  N   SER A  24      11.169 -28.293  -1.184  1.00 10.65           N  
ATOM    187  CA  SER A  24      11.671 -27.755  -2.438  1.00 10.41           C  
ATOM    188  C   SER A  24      10.694 -26.779  -3.078  1.00 10.26           C  
ATOM    189  O   SER A  24       9.477 -26.805  -2.827  1.00 11.11           O  
ATOM    190  CB  SER A  24      11.941 -28.891  -3.416  1.00 12.83           C  
ATOM    191  OG  SER A  24      10.721 -29.469  -3.842  1.00 13.86           O  
ATOM    192  N   LEU A  25      11.234 -25.931  -3.938  1.00  9.77           N  
ATOM    193  CA  LEU A  25      10.436 -24.924  -4.608  1.00 10.74           C  
ATOM    194  C   LEU A  25       9.215 -25.491  -5.332  1.00 10.05           C  
ATOM    195  O   LEU A  25       8.153 -24.876  -5.324  1.00 10.31           O  
ATOM    196  CB  LEU A  25      11.316 -24.152  -5.584  1.00 12.36           C  
ATOM    197  CG  LEU A  25      10.783 -22.851  -6.165  1.00 11.52           C  
ATOM    198  CD1 LEU A  25      10.366 -21.890  -5.068  1.00 15.47           C  
ATOM    199  CD2 LEU A  25      11.873 -22.241  -7.025  1.00 13.61           C  
ATOM    200  N   GLY A  26       9.356 -26.648  -5.966  1.00  9.97           N  
ATOM    201  CA  GLY A  26       8.230 -27.260  -6.650  1.00 10.29           C  
ATOM    202  C   GLY A  26       7.052 -27.555  -5.731  1.00  8.07           C  
ATOM    203  O   GLY A  26       5.884 -27.479  -6.149  1.00  8.16           O  
ATOM    204  N   ASN A  27       7.337 -27.890  -4.475  1.00  8.65           N  
ATOM    205  CA  ASN A  27       6.268 -28.102  -3.503  1.00  8.30           C  
ATOM    206  C   ASN A  27       5.431 -26.849  -3.298  1.00  8.00           C  
ATOM    207  O   ASN A  27       4.204 -26.919  -3.225  1.00  7.58           O  
ATOM    208  CB  ASN A  27       6.827 -28.575  -2.163  1.00  8.82           C  
ATOM    209  CG  ASN A  27       7.138 -30.054  -2.168  1.00  7.97           C  
ATOM    210  OD1 ASN A  27       6.236 -30.883  -2.122  1.00  9.03           O  
ATOM    211  ND2 ASN A  27       8.421 -30.394  -2.290  1.00  9.80           N  
ATOM    212  N   TRP A  28       6.111 -25.717  -3.178  1.00  7.48           N  
ATOM    213  CA  TRP A  28       5.457 -24.442  -2.929  1.00  7.26           C  
ATOM    214  C   TRP A  28       4.673 -23.977  -4.144  1.00  7.20           C  
ATOM    215  O   TRP A  28       3.572 -23.433  -4.011  1.00  7.60           O  
ATOM    216  CB  TRP A  28       6.494 -23.390  -2.535  1.00  8.14           C  
ATOM    217  CG  TRP A  28       7.151 -23.705  -1.214  1.00  7.70           C  
ATOM    218  CD1 TRP A  28       8.406 -24.210  -1.007  1.00  8.03           C  
ATOM    219  CD2 TRP A  28       6.561 -23.567   0.085  1.00  7.20           C  
ATOM    220  NE1 TRP A  28       8.628 -24.377   0.336  1.00  8.51           N  
ATOM    221  CE2 TRP A  28       7.510 -23.995   1.026  1.00  8.13           C  
ATOM    222  CE3 TRP A  28       5.318 -23.119   0.537  1.00  8.97           C  
ATOM    223  CZ2 TRP A  28       7.262 -23.977   2.400  1.00  9.97           C  
ATOM    224  CZ3 TRP A  28       5.074 -23.094   1.895  1.00  9.58           C  
ATOM    225  CH2 TRP A  28       6.036 -23.535   2.813  1.00  9.87           C  
ATOM    226  N   VAL A  29       5.234 -24.185  -5.336  1.00  7.70           N  
ATOM    227  CA  VAL A  29       4.546 -23.796  -6.565  1.00  8.04           C  
ATOM    228  C   VAL A  29       3.311 -24.663  -6.776  1.00  7.79           C  
ATOM    229  O   VAL A  29       2.241 -24.171  -7.141  1.00  7.69           O  
ATOM    230  CB  VAL A  29       5.492 -23.850  -7.791  1.00  8.27           C  
ATOM    231  CG1 VAL A  29       4.738 -23.554  -9.074  1.00  9.87           C  
ATOM    232  CG2 VAL A  29       6.629 -22.854  -7.623  1.00 10.07           C  
ATOM    233  N   CYS A  30       3.453 -25.965  -6.550  1.00  7.70           N  
ATOM    234  CA  CYS A  30       2.326 -26.884  -6.633  1.00  7.33           C  
ATOM    235  C   CYS A  30       1.209 -26.501  -5.662  1.00  8.08           C  
ATOM    236  O   CYS A  30       0.027 -26.486  -6.019  1.00  7.52           O  
ATOM    237  CB  CYS A  30       2.806 -28.321  -6.368  1.00  9.21           C  
ATOM    238  SG  CYS A  30       1.538 -29.595  -6.561  1.00 10.76           S  
ATOM    239  N   ALA A  31       1.585 -26.189  -4.430  1.00  7.46           N  
ATOM    240  CA  ALA A  31       0.594 -25.787  -3.445  1.00  7.23           C  
ATOM    241  C   ALA A  31      -0.148 -24.540  -3.913  1.00  6.79           C  
ATOM    242  O   ALA A  31      -1.375 -24.465  -3.839  1.00  8.10           O  
ATOM    243  CB  ALA A  31       1.253 -25.550  -2.081  1.00  9.00           C  
ATOM    244  N   ALA A  32       0.600 -23.553  -4.389  1.00  7.27           N  
ATOM    245  CA  ALA A  32      -0.028 -22.328  -4.862  1.00  6.43           C  
ATOM    246  C   ALA A  32      -0.941 -22.589  -6.060  1.00  6.93           C  
ATOM    247  O   ALA A  32      -2.004 -21.972  -6.179  1.00  7.24           O  
ATOM    248  CB  ALA A  32       1.013 -21.298  -5.211  1.00  8.31           C  
ATOM    249  N   LYS A  33      -0.534 -23.491  -6.949  1.00  7.12           N  
ATOM    250  CA  LYS A  33      -1.356 -23.817  -8.106  1.00  8.51           C  
ATOM    251  C   LYS A  33      -2.737 -24.281  -7.668  1.00  7.16           C  
ATOM    252  O   LYS A  33      -3.756 -23.785  -8.147  1.00  8.01           O  
ATOM    253  CB  LYS A  33      -0.697 -24.912  -8.947  1.00  8.20           C  
ATOM    254  CG  LYS A  33      -1.593 -25.460 -10.038  1.00 10.63           C  
ATOM    255  CD  LYS A  33      -1.790 -24.446 -11.137  1.00 12.18           C  
ATOM    256  CE  LYS A  33      -2.615 -25.027 -12.276  1.00 15.31           C  
ATOM    257  NZ  LYS A  33      -2.787 -24.031 -13.378  1.00 18.90           N  
ATOM    258  N   PHE A  34      -2.776 -25.229  -6.745  1.00  7.57           N  
ATOM    259  CA  PHE A  34      -4.050 -25.819  -6.372  1.00  8.11           C  
ATOM    260  C   PHE A  34      -4.805 -25.026  -5.315  1.00  8.65           C  
ATOM    261  O   PHE A  34      -6.030 -25.147  -5.222  1.00 10.19           O  
ATOM    262  CB  PHE A  34      -3.875 -27.293  -6.008  1.00  9.34           C  
ATOM    263  CG  PHE A  34      -3.419 -28.118  -7.179  1.00  9.10           C  
ATOM    264  CD1 PHE A  34      -2.239 -28.843  -7.133  1.00 11.46           C  
ATOM    265  CD2 PHE A  34      -4.165 -28.126  -8.353  1.00  9.03           C  
ATOM    266  CE1 PHE A  34      -1.822 -29.585  -8.222  1.00 14.01           C  
ATOM    267  CE2 PHE A  34      -3.753 -28.861  -9.448  1.00  9.78           C  
ATOM    268  CZ  PHE A  34      -2.574 -29.588  -9.380  1.00 12.80           C  
ATOM    269  N   GLU A  35      -4.111 -24.191  -4.549  1.00  7.75           N  
ATOM    270  CA  GLU A  35      -4.796 -23.320  -3.600  1.00  7.45           C  
ATOM    271  C   GLU A  35      -5.455 -22.140  -4.298  1.00  8.06           C  
ATOM    272  O   GLU A  35      -6.595 -21.798  -3.989  1.00  8.58           O  
ATOM    273  CB  GLU A  35      -3.826 -22.806  -2.533  1.00  8.08           C  
ATOM    274  CG  GLU A  35      -3.330 -23.861  -1.558  1.00  8.13           C  
ATOM    275  CD  GLU A  35      -4.409 -24.424  -0.644  1.00  8.49           C  
ATOM    276  OE1 GLU A  35      -5.581 -23.986  -0.685  1.00  9.35           O  
ATOM    277  OE2 GLU A  35      -4.057 -25.349   0.126  1.00  9.57           O  
ATOM    278  N   SER A  36      -4.750 -21.501  -5.229  1.00  7.40           N  
ATOM    279  CA  SER A  36      -5.214 -20.219  -5.766  1.00  7.88           C  
ATOM    280  C   SER A  36      -5.149 -20.089  -7.277  1.00  8.25           C  
ATOM    281  O   SER A  36      -5.516 -19.045  -7.816  1.00  8.80           O  
ATOM    282  CB  SER A  36      -4.372 -19.094  -5.184  1.00  7.85           C  
ATOM    283  OG  SER A  36      -3.045 -19.182  -5.691  1.00  7.62           O  
ATOM    284  N   ASN A  37      -4.654 -21.116  -7.958  1.00  8.50           N  
ATOM    285  CA  ASN A  37      -4.325 -20.997  -9.382  1.00  8.71           C  
ATOM    286  C   ASN A  37      -3.419 -19.796  -9.669  1.00  8.07           C  
ATOM    287  O   ASN A  37      -3.542 -19.142 -10.721  1.00  9.22           O  
ATOM    288  CB  ASN A  37      -5.575 -20.979 -10.284  1.00 11.76           C  
ATOM    289  CG  ASN A  37      -5.278 -21.436 -11.712  1.00 11.72           C  
ATOM    290  OD1 ASN A  37      -4.243 -22.038 -11.978  1.00 14.67           O  
ATOM    291  ND2 ASN A  37      -6.192 -21.141 -12.633  1.00 17.05           N  
ATOM    292  N   PHE A  38      -2.534 -19.499  -8.720  1.00  7.30           N  
ATOM    293  CA  PHE A  38      -1.515 -18.455  -8.836  1.00  7.91           C  
ATOM    294  C   PHE A  38      -2.087 -17.034  -8.748  1.00  7.77           C  
ATOM    295  O   PHE A  38      -1.408 -16.070  -9.088  1.00  8.65           O  
ATOM    296  CB  PHE A  38      -0.673 -18.595 -10.116  1.00  9.17           C  
ATOM    297  CG  PHE A  38       0.051 -19.918 -10.272  1.00  7.26           C  
ATOM    298  CD1 PHE A  38       0.546 -20.636  -9.186  1.00  7.93           C  
ATOM    299  CD2 PHE A  38       0.268 -20.420 -11.551  1.00  9.47           C  
ATOM    300  CE1 PHE A  38       1.243 -21.834  -9.389  1.00  8.84           C  
ATOM    301  CE2 PHE A  38       0.954 -21.612 -11.756  1.00 11.34           C  
ATOM    302  CZ  PHE A  38       1.441 -22.320 -10.674  1.00  9.92           C  
ATOM    303  N   ASN A  39      -3.318 -16.909  -8.260  1.00  7.67           N  
ATOM    304  CA  ASN A  39      -3.986 -15.608  -8.151  1.00  8.10           C  
ATOM    305  C   ASN A  39      -3.855 -15.048  -6.745  1.00  7.21           C  
ATOM    306  O   ASN A  39      -4.415 -15.618  -5.800  1.00  7.54           O  
ATOM    307  CB  ASN A  39      -5.465 -15.788  -8.502  1.00  9.11           C  
ATOM    308  CG  ASN A  39      -6.226 -14.473  -8.624  1.00  7.85           C  
ATOM    309  OD1 ASN A  39      -5.740 -13.405  -8.262  1.00  8.18           O  
ATOM    310  ND2 ASN A  39      -7.434 -14.560  -9.176  1.00 12.30           N  
ATOM    311  N   THR A  40      -3.138 -13.937  -6.584  1.00  7.77           N  
ATOM    312  CA  THR A  40      -2.970 -13.354  -5.254  1.00  8.87           C  
ATOM    313  C   THR A  40      -4.278 -12.888  -4.640  1.00  7.51           C  
ATOM    314  O   THR A  40      -4.358 -12.757  -3.423  1.00  8.30           O  
ATOM    315  CB  THR A  40      -1.990 -12.162  -5.213  1.00  8.34           C  
ATOM    316  OG1 THR A  40      -2.551 -11.038  -5.902  1.00 10.58           O  
ATOM    317  CG2 THR A  40      -0.638 -12.519  -5.825  1.00 10.37           C  
ATOM    318  N   GLN A  41      -5.288 -12.621  -5.466  1.00  7.40           N  
ATOM    319  CA  GLN A  41      -6.543 -12.082  -4.935  1.00  7.70           C  
ATOM    320  C   GLN A  41      -7.560 -13.137  -4.548  1.00  8.44           C  
ATOM    321  O   GLN A  41      -8.675 -12.787  -4.144  1.00 10.53           O  
ATOM    322  CB  GLN A  41      -7.168 -11.075  -5.906  1.00  7.96           C  
ATOM    323  CG  GLN A  41      -6.274  -9.878  -6.148  1.00  9.39           C  
ATOM    324  CD  GLN A  41      -6.992  -8.773  -6.872  1.00  8.52           C  
ATOM    325  OE1 GLN A  41      -6.894  -8.649  -8.103  1.00 10.89           O  
ATOM    326  NE2 GLN A  41      -7.752  -7.984  -6.134  1.00 10.29           N  
ATOM    327  N   ALA A  42      -7.187 -14.407  -4.639  1.00  7.95           N  
ATOM    328  CA  ALA A  42      -8.079 -15.510  -4.294  1.00  8.63           C  
ATOM    329  C   ALA A  42      -8.535 -15.442  -2.841  1.00  8.01           C  
ATOM    330  O   ALA A  42      -7.733 -15.239  -1.943  1.00  7.59           O  
ATOM    331  CB  ALA A  42      -7.387 -16.835  -4.553  1.00  9.54           C  
ATOM    332  N   THR A  43      -9.838 -15.605  -2.622  1.00  7.98           N  
ATOM    333  CA  THR A  43     -10.408 -15.750  -1.283  1.00  9.33           C  
ATOM    334  C   THR A  43     -11.405 -16.891  -1.290  1.00  9.92           C  
ATOM    335  O   THR A  43     -12.053 -17.152  -2.305  1.00 13.03           O  
ATOM    336  CB  THR A  43     -11.147 -14.483  -0.798  1.00  9.66           C  
ATOM    337  OG1 THR A  43     -12.252 -14.179  -1.671  1.00 10.92           O  
ATOM    338  CG2 THR A  43     -10.212 -13.292  -0.698  1.00 11.37           C  
ATOM    339  N   ASN A  44     -11.550 -17.571  -0.158  1.00  8.64           N  
ATOM    340  CA  ASN A  44     -12.553 -18.614  -0.058  1.00  9.77           C  
ATOM    341  C   ASN A  44     -13.051 -18.733   1.367  1.00  8.91           C  
ATOM    342  O   ASN A  44     -12.267 -18.813   2.301  1.00  9.18           O  
ATOM    343  CB  ASN A  44     -12.020 -19.946  -0.592  1.00 14.26           C  
ATOM    344  CG  ASN A  44     -11.901 -19.954  -2.124  1.00 17.35           C  
ATOM    345  OD1 ASN A  44     -12.904 -20.037  -2.846  1.00 20.80           O  
ATOM    346  ND2 ASN A  44     -10.674 -19.836  -2.621  1.00 17.76           N  
ATOM    347  N  AARG A  45     -14.371 -18.728   1.524  0.42 10.78           N  
ATOM    348  N  BARG A  45     -14.369 -18.766   1.518  0.58 10.76           N  
ATOM    349  CA AARG A  45     -14.990 -18.847   2.836  0.42 11.15           C  
ATOM    350  CA BARG A  45     -15.020 -18.832   2.818  0.58 11.12           C  
ATOM    351  C  AARG A  45     -15.058 -20.308   3.247  0.42 13.72           C  
ATOM    352  C  BARG A  45     -15.152 -20.286   3.271  0.58 13.75           C  
ATOM    353  O  AARG A  45     -15.396 -21.178   2.444  0.42 15.45           O  
ATOM    354  O  BARG A  45     -15.616 -21.134   2.508  0.58 15.84           O  
ATOM    355  CB AARG A  45     -16.402 -18.256   2.824  0.42 13.20           C  
ATOM    356  CB BARG A  45     -16.397 -18.175   2.697  0.58 13.07           C  
ATOM    357  CG AARG A  45     -16.943 -17.907   4.213  0.42 14.09           C  
ATOM    358  CG BARG A  45     -17.301 -18.282   3.912  0.58 14.52           C  
ATOM    359  CD AARG A  45     -16.406 -16.562   4.655  0.42 14.57           C  
ATOM    360  CD BARG A  45     -16.816 -17.439   5.082  0.58 11.16           C  
ATOM    361  NE AARG A  45     -16.627 -16.269   6.070  0.42 15.17           N  
ATOM    362  NE BARG A  45     -16.080 -16.232   4.707  0.58 13.74           N  
ATOM    363  CZ AARG A  45     -17.554 -15.431   6.524  0.42 12.84           C  
ATOM    364  CZ BARG A  45     -16.628 -15.082   4.326  0.58 13.37           C  
ATOM    365  NH1AARG A  45     -18.359 -14.811   5.673  0.42 16.04           N  
ATOM    366  NH1BARG A  45     -15.847 -14.056   4.027  0.58 12.60           N  
ATOM    367  NH2AARG A  45     -17.676 -15.209   7.828  0.42 12.53           N  
ATOM    368  NH2BARG A  45     -17.944 -14.957   4.225  0.58 15.30           N  
ATOM    369  N   ASN A  46     -14.734 -20.567   4.505  1.00 13.07           N  
ATOM    370  CA  ASN A  46     -14.815 -21.914   5.066  1.00 15.43           C  
ATOM    371  C   ASN A  46     -16.101 -22.112   5.843  1.00 16.65           C  
ATOM    372  O   ASN A  46     -16.731 -21.148   6.265  1.00 18.25           O  
ATOM    373  CB  ASN A  46     -13.639 -22.177   5.998  1.00 16.13           C  
ATOM    374  CG  ASN A  46     -12.314 -21.990   5.317  1.00 12.94           C  
ATOM    375  OD1 ASN A  46     -11.458 -21.260   5.800  1.00 19.15           O  
ATOM    376  ND2 ASN A  46     -12.135 -22.645   4.178  1.00 19.89           N  
ATOM    377  N   THR A  47     -16.469 -23.373   6.045  1.00 23.15           N  
ATOM    378  CA  THR A  47     -17.695 -23.710   6.760  1.00 26.36           C  
ATOM    379  C   THR A  47     -17.728 -23.152   8.187  1.00 22.00           C  
ATOM    380  O   THR A  47     -18.797 -22.817   8.701  1.00 30.04           O  
ATOM    381  CB  THR A  47     -17.942 -25.237   6.772  1.00 25.17           C  
ATOM    382  OG1 THR A  47     -16.743 -25.918   7.163  1.00 29.09           O  
ATOM    383  CG2 THR A  47     -18.352 -25.715   5.389  1.00 27.19           C  
ATOM    384  N   ASP A  48     -16.561 -23.036   8.814  1.00 20.44           N  
ATOM    385  CA  ASP A  48     -16.483 -22.537  10.185  1.00 19.29           C  
ATOM    386  C   ASP A  48     -16.593 -21.013  10.273  1.00 23.75           C  
ATOM    387  O   ASP A  48     -16.621 -20.453  11.365  1.00 22.28           O  
ATOM    388  CB  ASP A  48     -15.217 -23.051  10.898  1.00 19.39           C  
ATOM    389  CG  ASP A  48     -13.940 -22.362  10.428  1.00 20.57           C  
ATOM    390  OD1 ASP A  48     -13.957 -21.698   9.372  1.00 19.55           O  
ATOM    391  OD2 ASP A  48     -12.904 -22.485  11.116  1.00 25.01           O  
ATOM    392  N   GLY A  49     -16.657 -20.345   9.124  1.00 18.90           N  
ATOM    393  CA  GLY A  49     -16.792 -18.899   9.093  1.00 18.36           C  
ATOM    394  C   GLY A  49     -15.485 -18.163   8.868  1.00 13.83           C  
ATOM    395  O   GLY A  49     -15.485 -16.952   8.618  1.00 15.19           O  
ATOM    396  N   SER A  50     -14.368 -18.875   8.984  1.00 12.04           N  
ATOM    397  CA  SER A  50     -13.070 -18.303   8.639  1.00 11.33           C  
ATOM    398  C   SER A  50     -12.962 -18.163   7.118  1.00  9.01           C  
ATOM    399  O   SER A  50     -13.810 -18.668   6.385  1.00  9.43           O  
ATOM    400  CB  SER A  50     -11.921 -19.163   9.179  1.00 10.58           C  
ATOM    401  OG  SER A  50     -11.855 -20.407   8.515  1.00 12.51           O  
ATOM    402  N   THR A  51     -11.922 -17.468   6.669  1.00  7.73           N  
ATOM    403  CA  THR A  51     -11.685 -17.241   5.241  1.00  7.51           C  
ATOM    404  C   THR A  51     -10.216 -17.516   4.934  1.00  7.50           C  
ATOM    405  O   THR A  51      -9.357 -17.256   5.775  1.00  7.29           O  
ATOM    406  CB  THR A  51     -12.077 -15.801   4.841  1.00  7.28           C  
ATOM    407  OG1 THR A  51     -13.453 -15.582   5.164  1.00  8.55           O  
ATOM    408  CG2 THR A  51     -11.912 -15.556   3.346  1.00  9.19           C  
ATOM    409  N   ASP A  52      -9.955 -18.065   3.740  1.00  6.71           N  
ATOM    410  CA  ASP A  52      -8.600 -18.285   3.232  1.00  7.74           C  
ATOM    411  C   ASP A  52      -8.243 -17.197   2.235  1.00  7.00           C  
ATOM    412  O   ASP A  52      -9.070 -16.824   1.390  1.00  8.03           O  
ATOM    413  CB  ASP A  52      -8.489 -19.633   2.524  1.00 10.10           C  
ATOM    414  CG  ASP A  52      -9.007 -20.768   3.363  1.00 11.70           C  
ATOM    415  OD1 ASP A  52      -8.694 -20.819   4.567  1.00 12.88           O  
ATOM    416  OD2 ASP A  52      -9.763 -21.597   2.813  1.00 20.29           O  
ATOM    417  N   TYR A  53      -7.012 -16.703   2.320  1.00  6.77           N  
ATOM    418  CA  TYR A  53      -6.605 -15.531   1.557  1.00  7.31           C  
ATOM    419  C   TYR A  53      -5.315 -15.742   0.786  1.00  6.55           C  
ATOM    420  O   TYR A  53      -4.323 -16.200   1.346  1.00  7.29           O  
ATOM    421  CB  TYR A  53      -6.377 -14.340   2.494  1.00  7.56           C  
ATOM    422  CG  TYR A  53      -7.605 -13.877   3.223  1.00  6.80           C  
ATOM    423  CD1 TYR A  53      -8.386 -12.847   2.708  1.00  7.82           C  
ATOM    424  CD2 TYR A  53      -7.988 -14.454   4.437  1.00  7.96           C  
ATOM    425  CE1 TYR A  53      -9.521 -12.396   3.384  1.00  7.88           C  
ATOM    426  CE2 TYR A  53      -9.126 -14.011   5.117  1.00  7.49           C  
ATOM    427  CZ  TYR A  53      -9.894 -12.991   4.570  1.00  7.17           C  
ATOM    428  OH  TYR A  53     -11.018 -12.531   5.215  1.00  7.78           O  
ATOM    429  N   GLY A  54      -5.314 -15.327  -0.479  1.00  6.99           N  
ATOM    430  CA  GLY A  54      -4.085 -15.171  -1.233  1.00  7.83           C  
ATOM    431  C   GLY A  54      -3.584 -16.415  -1.927  1.00  6.67           C  
ATOM    432  O   GLY A  54      -4.270 -17.433  -2.009  1.00  7.17           O  
ATOM    433  N   ILE A  55      -2.358 -16.310  -2.434  1.00  7.88           N  
ATOM    434  CA  ILE A  55      -1.784 -17.343  -3.290  1.00  9.79           C  
ATOM    435  C   ILE A  55      -1.645 -18.686  -2.612  1.00  8.20           C  
ATOM    436  O   ILE A  55      -1.678 -19.716  -3.276  1.00  8.74           O  
ATOM    437  CB  ILE A  55      -0.385 -16.981  -3.844  1.00 15.07           C  
ATOM    438  CG1 ILE A  55       0.596 -16.616  -2.723  1.00 13.88           C  
ATOM    439  CG2 ILE A  55      -0.470 -15.908  -4.885  1.00 17.94           C  
ATOM    440  CD1 ILE A  55       2.069 -16.680  -3.138  1.00 18.95           C  
ATOM    441  N   LEU A  56      -1.494 -18.667  -1.288  1.00  8.56           N  
ATOM    442  CA  LEU A  56      -1.397 -19.889  -0.498  1.00  8.35           C  
ATOM    443  C   LEU A  56      -2.598 -20.109   0.433  1.00  7.24           C  
ATOM    444  O   LEU A  56      -2.564 -20.973   1.310  1.00  9.03           O  
ATOM    445  CB  LEU A  56      -0.061 -19.940   0.273  1.00  9.46           C  
ATOM    446  CG  LEU A  56       1.173 -20.225  -0.607  1.00  8.92           C  
ATOM    447  CD1 LEU A  56       2.458 -19.977   0.151  1.00 11.81           C  
ATOM    448  CD2 LEU A  56       1.154 -21.652  -1.166  1.00 11.59           C  
ATOM    449  N   GLN A  57      -3.670 -19.334   0.227  1.00  6.90           N  
ATOM    450  CA  GLN A  57      -4.951 -19.575   0.907  1.00  8.25           C  
ATOM    451  C   GLN A  57      -4.768 -19.745   2.415  1.00  7.73           C  
ATOM    452  O   GLN A  57      -5.208 -20.726   3.030  1.00  8.78           O  
ATOM    453  CB  GLN A  57      -5.680 -20.758   0.266  1.00  7.17           C  
ATOM    454  CG  GLN A  57      -6.207 -20.428  -1.117  1.00  7.89           C  
ATOM    455  CD  GLN A  57      -7.350 -19.439  -1.061  1.00  8.04           C  
ATOM    456  OE1 GLN A  57      -8.493 -19.822  -0.811  1.00  9.08           O  
ATOM    457  NE2 GLN A  57      -7.047 -18.154  -1.250  1.00  8.74           N  
ATOM    458  N   ILE A  58      -4.111 -18.750   2.989  1.00  6.84           N  
ATOM    459  CA  ILE A  58      -3.826 -18.707   4.416  1.00  7.96           C  
ATOM    460  C   ILE A  58      -5.080 -18.317   5.197  1.00  7.40           C  
ATOM    461  O   ILE A  58      -5.785 -17.361   4.846  1.00  8.58           O  
ATOM    462  CB  ILE A  58      -2.647 -17.770   4.670  1.00  8.78           C  
ATOM    463  CG1 ILE A  58      -1.376 -18.421   4.110  1.00 10.71           C  
ATOM    464  CG2 ILE A  58      -2.525 -17.432   6.139  1.00  9.54           C  
ATOM    465  CD1 ILE A  58      -0.167 -17.530   4.125  1.00 12.90           C  
ATOM    466  N  AASN A  59      -5.333 -19.038   6.281  0.53  8.74           N  
ATOM    467  N  BASN A  59      -5.391 -19.096   6.228  0.47  8.73           N  
ATOM    468  CA AASN A  59      -6.629 -19.035   6.945  0.53  9.17           C  
ATOM    469  CA BASN A  59      -6.668 -18.946   6.906  0.47  9.17           C  
ATOM    470  C  AASN A  59      -6.731 -18.100   8.157  0.53  7.90           C  
ATOM    471  C  BASN A  59      -6.660 -17.931   8.037  0.47  8.04           C  
ATOM    472  O  AASN A  59      -5.848 -18.095   9.017  0.53  9.63           O  
ATOM    473  O  BASN A  59      -5.651 -17.695   8.709  0.47 10.52           O  
ATOM    474  CB AASN A  59      -6.952 -20.472   7.349  0.53 11.24           C  
ATOM    475  CB BASN A  59      -7.235 -20.294   7.380  0.47 11.10           C  
ATOM    476  CG AASN A  59      -8.288 -20.603   7.987  0.53  8.91           C  
ATOM    477  CG BASN A  59      -6.582 -20.796   8.651  0.47 12.33           C  
ATOM    478  OD1AASN A  59      -8.395 -20.593   9.199  0.53 15.12           O  
ATOM    479  OD1BASN A  59      -6.745 -20.214   9.725  0.47 11.89           O  
ATOM    480  ND2AASN A  59      -9.319 -20.721   7.185  0.53 12.14           N  
ATOM    481  ND2BASN A  59      -5.872 -21.907   8.545  0.47 12.50           N  
ATOM    482  N   SER A  60      -7.820 -17.330   8.227  1.00  8.56           N  
ATOM    483  CA  SER A  60      -8.029 -16.345   9.280  1.00  9.10           C  
ATOM    484  C   SER A  60      -8.318 -16.943  10.661  1.00  9.23           C  
ATOM    485  O   SER A  60      -8.368 -16.203  11.631  1.00 11.41           O  
ATOM    486  CB  SER A  60      -9.182 -15.416   8.893  1.00  8.21           C  
ATOM    487  OG  SER A  60     -10.387 -16.151   8.809  1.00  8.92           O  
ATOM    488  N   ARG A  61      -8.542 -18.246  10.765  1.00  9.77           N  
ATOM    489  CA  ARG A  61      -8.769 -18.854  12.079  1.00 11.25           C  
ATOM    490  C   ARG A  61      -7.519 -18.726  12.939  1.00 11.34           C  
ATOM    491  O   ARG A  61      -7.613 -18.499  14.145  1.00 13.54           O  
ATOM    492  CB  ARG A  61      -9.196 -20.316  11.937  1.00 14.09           C  
ATOM    493  CG  ARG A  61      -9.126 -21.170  13.199  1.00 22.82           C  
ATOM    494  CD  ARG A  61     -10.290 -20.906  14.126  1.00 27.77           C  
ATOM    495  NE  ARG A  61     -11.560 -20.837  13.411  1.00 27.53           N  
ATOM    496  CZ  ARG A  61     -12.600 -20.120  13.821  1.00 31.84           C  
ATOM    497  NH1 ARG A  61     -13.720 -20.099  13.109  1.00 28.79           N  
ATOM    498  NH2 ARG A  61     -12.514 -19.415  14.943  1.00 28.12           N  
ATOM    499  N   TRP A  62      -6.343 -18.810  12.323  1.00 11.25           N  
ATOM    500  CA  TRP A  62      -5.092 -18.775  13.072  1.00 10.32           C  
ATOM    501  C   TRP A  62      -4.138 -17.658  12.700  1.00 10.47           C  
ATOM    502  O   TRP A  62      -3.416 -17.156  13.554  1.00 11.78           O  
ATOM    503  CB  TRP A  62      -4.338 -20.101  12.918  1.00 12.95           C  
ATOM    504  CG  TRP A  62      -5.039 -21.266  13.528  1.00 16.31           C  
ATOM    505  CD1 TRP A  62      -5.686 -22.268  12.871  1.00 21.17           C  
ATOM    506  CD2 TRP A  62      -5.167 -21.550  14.923  1.00 24.55           C  
ATOM    507  NE1 TRP A  62      -6.207 -23.167  13.773  1.00 25.27           N  
ATOM    508  CE2 TRP A  62      -5.903 -22.744  15.040  1.00 17.56           C  
ATOM    509  CE3 TRP A  62      -4.733 -20.906  16.085  1.00 22.64           C  
ATOM    510  CZ2 TRP A  62      -6.212 -23.312  16.275  1.00 28.38           C  
ATOM    511  CZ3 TRP A  62      -5.040 -21.473  17.313  1.00 32.54           C  
ATOM    512  CH2 TRP A  62      -5.771 -22.663  17.396  1.00 26.52           C  
ATOM    513  N   TRP A  63      -4.088 -17.283  11.422  1.00  9.06           N  
ATOM    514  CA  TRP A  63      -2.878 -16.652  10.908  1.00  9.32           C  
ATOM    515  C   TRP A  63      -2.959 -15.166  10.623  1.00  9.76           C  
ATOM    516  O   TRP A  63      -1.944 -14.489  10.632  1.00 10.74           O  
ATOM    517  CB  TRP A  63      -2.382 -17.396   9.663  1.00  8.78           C  
ATOM    518  CG  TRP A  63      -2.206 -18.857   9.955  1.00  9.97           C  
ATOM    519  CD1 TRP A  63      -2.974 -19.882   9.504  1.00 10.88           C  
ATOM    520  CD2 TRP A  63      -1.222 -19.440  10.823  1.00 11.26           C  
ATOM    521  NE1 TRP A  63      -2.515 -21.080  10.019  1.00 11.06           N  
ATOM    522  CE2 TRP A  63      -1.444 -20.828  10.835  1.00 11.43           C  
ATOM    523  CE3 TRP A  63      -0.170 -18.920  11.582  1.00 12.26           C  
ATOM    524  CZ2 TRP A  63      -0.643 -21.707  11.574  1.00 12.81           C  
ATOM    525  CZ3 TRP A  63       0.617 -19.795  12.314  1.00 12.83           C  
ATOM    526  CH2 TRP A  63       0.371 -21.168  12.306  1.00 14.17           C  
ATOM    527  N   CYS A  64      -4.159 -14.658  10.360  1.00  9.66           N  
ATOM    528  CA  CYS A  64      -4.305 -13.249  10.027  1.00  9.35           C  
ATOM    529  C   CYS A  64      -5.594 -12.705  10.594  1.00  8.04           C  
ATOM    530  O   CYS A  64      -6.475 -13.464  10.930  1.00  9.47           O  
ATOM    531  CB  CYS A  64      -4.250 -13.049   8.509  1.00  9.97           C  
ATOM    532  SG  CYS A  64      -5.575 -13.848   7.537  1.00  9.51           S  
ATOM    533  N   ASN A  65      -5.691 -11.381  10.671  1.00  9.42           N  
ATOM    534  CA  ASN A  65      -6.921 -10.752  11.135  1.00  9.14           C  
ATOM    535  C   ASN A  65      -7.797 -10.204  10.023  1.00  7.80           C  
ATOM    536  O   ASN A  65      -7.344  -9.385   9.231  1.00  8.51           O  
ATOM    537  CB  ASN A  65      -6.638  -9.610  12.098  1.00 10.26           C  
ATOM    538  CG  ASN A  65      -7.913  -8.960  12.551  1.00 10.82           C  
ATOM    539  OD1 ASN A  65      -8.768  -9.625  13.108  1.00 10.61           O  
ATOM    540  ND2 ASN A  65      -8.073  -7.672  12.263  1.00 12.88           N  
ATOM    541  N   ASP A  66      -9.052 -10.641  10.000  1.00  7.83           N  
ATOM    542  CA  ASP A  66     -10.041 -10.076   9.090  1.00  8.21           C  
ATOM    543  C   ASP A  66     -11.233  -9.448   9.810  1.00  8.40           C  
ATOM    544  O   ASP A  66     -12.151  -8.957   9.147  1.00  9.60           O  
ATOM    545  CB  ASP A  66     -10.507 -11.077   8.008  1.00  7.90           C  
ATOM    546  CG  ASP A  66     -11.257 -12.295   8.555  1.00  7.62           C  
ATOM    547  OD1 ASP A  66     -11.610 -12.350   9.759  1.00  8.65           O  
ATOM    548  OD2 ASP A  66     -11.521 -13.207   7.730  1.00  8.41           O  
ATOM    549  N   GLY A  67     -11.230  -9.462  11.142  1.00  9.20           N  
ATOM    550  CA  GLY A  67     -12.291  -8.832  11.906  1.00 10.24           C  
ATOM    551  C   GLY A  67     -13.622  -9.548  11.901  1.00  9.95           C  
ATOM    552  O   GLY A  67     -14.580  -9.040  12.484  1.00 12.86           O  
ATOM    553  N  AARG A  68     -13.705 -10.722  11.288  0.49 10.19           N  
ATOM    554  N  BARG A  68     -13.703 -10.695  11.226  0.51 10.26           N  
ATOM    555  CA AARG A  68     -14.991 -11.399  11.201  0.49 10.93           C  
ATOM    556  CA BARG A  68     -14.968 -11.418  11.086  0.51 10.84           C  
ATOM    557  C  AARG A  68     -14.872 -12.909  11.383  0.49 11.51           C  
ATOM    558  C  BARG A  68     -14.822 -12.928  11.303  0.51 11.52           C  
ATOM    559  O  AARG A  68     -15.679 -13.684  10.862  0.49 14.34           O  
ATOM    560  O  BARG A  68     -15.572 -13.722  10.728  0.51 14.13           O  
ATOM    561  CB AARG A  68     -15.664 -11.071   9.875  0.49 10.22           C  
ATOM    562  CB BARG A  68     -15.639 -11.128   9.729  0.51 10.13           C  
ATOM    563  CG AARG A  68     -14.906 -11.590   8.690  0.49 11.02           C  
ATOM    564  CG BARG A  68     -14.780 -11.418   8.490  0.51 10.99           C  
ATOM    565  CD AARG A  68     -15.798 -11.604   7.499  0.49 12.61           C  
ATOM    566  CD BARG A  68     -15.627 -11.882   7.295  0.51 12.36           C  
ATOM    567  NE AARG A  68     -15.362 -12.599   6.538  0.49  9.61           N  
ATOM    568  NE BARG A  68     -16.072 -13.263   7.472  0.51 10.09           N  
ATOM    569  CZ AARG A  68     -15.789 -12.630   5.287  0.49  8.86           C  
ATOM    570  CZ BARG A  68     -17.335 -13.670   7.406  0.51 10.30           C  
ATOM    571  NH1AARG A  68     -16.636 -11.703   4.883  0.49 10.59           N  
ATOM    572  NH1BARG A  68     -17.627 -14.948   7.607  0.51 12.26           N  
ATOM    573  NH2AARG A  68     -15.353 -13.555   4.446  0.49 10.28           N  
ATOM    574  NH2BARG A  68     -18.305 -12.812   7.137  0.51 12.63           N  
ATOM    575  N   THR A  69     -13.857 -13.322  12.132  1.00  9.70           N  
ATOM    576  CA  THR A  69     -13.678 -14.729  12.457  1.00 10.63           C  
ATOM    577  C   THR A  69     -13.651 -14.889  13.982  1.00 10.02           C  
ATOM    578  O   THR A  69     -12.596 -14.856  14.591  1.00 11.67           O  
ATOM    579  CB  THR A  69     -12.390 -15.302  11.814  1.00 10.10           C  
ATOM    580  OG1 THR A  69     -12.335 -14.937  10.425  1.00  9.45           O  
ATOM    581  CG2 THR A  69     -12.384 -16.811  11.924  1.00 11.52           C  
ATOM    582  N   PRO A  70     -14.819 -15.049  14.608  1.00 11.01           N  
ATOM    583  CA  PRO A  70     -14.874 -15.085  16.077  1.00 11.39           C  
ATOM    584  C   PRO A  70     -13.988 -16.145  16.714  1.00 15.00           C  
ATOM    585  O   PRO A  70     -13.984 -17.307  16.293  1.00 17.51           O  
ATOM    586  CB  PRO A  70     -16.352 -15.377  16.352  1.00 15.38           C  
ATOM    587  CG  PRO A  70     -17.053 -14.697  15.220  1.00 14.00           C  
ATOM    588  CD  PRO A  70     -16.168 -14.981  14.019  1.00 13.87           C  
ATOM    589  N   GLY A  71     -13.228 -15.722  17.722  1.00 12.70           N  
ATOM    590  CA  GLY A  71     -12.423 -16.624  18.518  1.00 14.95           C  
ATOM    591  C   GLY A  71     -11.118 -16.972  17.844  1.00 16.58           C  
ATOM    592  O   GLY A  71     -10.410 -17.873  18.284  1.00 18.97           O  
ATOM    593  N   SER A  72     -10.794 -16.268  16.766  1.00 14.59           N  
ATOM    594  CA  SER A  72      -9.598 -16.583  15.993  1.00 13.43           C  
ATOM    595  C   SER A  72      -8.349 -15.896  16.529  1.00 14.49           C  
ATOM    596  O   SER A  72      -8.417 -15.034  17.417  1.00 15.41           O  
ATOM    597  CB  SER A  72      -9.808 -16.197  14.530  1.00 13.15           C  
ATOM    598  OG  SER A  72      -9.782 -14.793  14.380  1.00 13.65           O  
ATOM    599  N   ARG A  73      -7.203 -16.293  15.991  1.00 13.64           N  
ATOM    600  CA  ARG A  73      -5.946 -15.638  16.285  1.00 12.18           C  
ATOM    601  C   ARG A  73      -5.383 -14.950  15.040  1.00 10.79           C  
ATOM    602  O   ARG A  73      -5.937 -15.077  13.939  1.00 12.73           O  
ATOM    603  CB  ARG A  73      -4.935 -16.657  16.817  1.00 12.39           C  
ATOM    604  CG  ARG A  73      -5.403 -17.361  18.080  1.00 14.54           C  
ATOM    605  CD  ARG A  73      -5.392 -16.419  19.278  1.00 17.78           C  
ATOM    606  NE  ARG A  73      -4.020 -16.153  19.686  1.00 17.61           N  
ATOM    607  CZ  ARG A  73      -3.309 -16.962  20.466  1.00 14.53           C  
ATOM    608  NH1 ARG A  73      -3.855 -18.074  20.941  1.00 17.18           N  
ATOM    609  NH2 ARG A  73      -2.061 -16.650  20.770  1.00 18.84           N  
ATOM    610  N   ASN A  74      -4.290 -14.224  15.221  1.00 11.86           N  
ATOM    611  CA  ASN A  74      -3.605 -13.506  14.158  1.00 11.48           C  
ATOM    612  C   ASN A  74      -2.100 -13.719  14.368  1.00 11.56           C  
ATOM    613  O   ASN A  74      -1.358 -12.789  14.678  1.00 13.01           O  
ATOM    614  CB  ASN A  74      -3.980 -12.017  14.233  1.00 12.42           C  
ATOM    615  CG  ASN A  74      -3.259 -11.164  13.203  1.00 11.46           C  
ATOM    616  OD1 ASN A  74      -2.632 -11.678  12.276  1.00 12.26           O  
ATOM    617  ND2 ASN A  74      -3.353  -9.840  13.356  1.00 13.30           N  
ATOM    618  N   LEU A  75      -1.650 -14.960  14.184  1.00 11.15           N  
ATOM    619  CA  LEU A  75      -0.285 -15.328  14.559  1.00 13.64           C  
ATOM    620  C   LEU A  75       0.784 -14.729  13.636  1.00 12.98           C  
ATOM    621  O   LEU A  75       1.938 -14.571  14.042  1.00 15.32           O  
ATOM    622  CB  LEU A  75      -0.141 -16.851  14.704  1.00 14.12           C  
ATOM    623  CG  LEU A  75      -1.009 -17.459  15.812  1.00 15.54           C  
ATOM    624  CD1 LEU A  75      -0.993 -18.985  15.770  1.00 17.70           C  
ATOM    625  CD2 LEU A  75      -0.577 -16.947  17.189  1.00 19.91           C  
ATOM    626  N   CYS A  76       0.414 -14.376  12.405  1.00 11.72           N  
ATOM    627  CA  CYS A  76       1.351 -13.697  11.518  1.00 13.13           C  
ATOM    628  C   CYS A  76       1.350 -12.179  11.712  1.00 11.94           C  
ATOM    629  O   CYS A  76       2.124 -11.473  11.083  1.00 13.65           O  
ATOM    630  CB  CYS A  76       1.085 -14.069  10.055  1.00 11.26           C  
ATOM    631  SG  CYS A  76       1.406 -15.812   9.736  1.00 12.02           S  
ATOM    632  N   ASN A  77       0.467 -11.697  12.586  1.00 13.33           N  
ATOM    633  CA  ASN A  77       0.368 -10.267  12.902  1.00 13.92           C  
ATOM    634  C   ASN A  77       0.184  -9.373  11.683  1.00 13.73           C  
ATOM    635  O   ASN A  77       0.918  -8.405  11.488  1.00 13.21           O  
ATOM    636  CB  ASN A  77       1.576  -9.804  13.723  1.00 16.75           C  
ATOM    637  CG  ASN A  77       1.448 -10.164  15.189  1.00 27.89           C  
ATOM    638  OD1 ASN A  77       0.876  -9.408  15.978  1.00 43.72           O  
ATOM    639  ND2 ASN A  77       1.973 -11.324  15.563  1.00 30.56           N  
ATOM    640  N   ILE A  78      -0.800  -9.724  10.864  1.00 12.14           N  
ATOM    641  CA  ILE A  78      -1.100  -8.995   9.649  1.00 12.37           C  
ATOM    642  C   ILE A  78      -2.595  -8.970   9.400  1.00 10.10           C  
ATOM    643  O   ILE A  78      -3.309  -9.888   9.791  1.00 10.55           O  
ATOM    644  CB  ILE A  78      -0.464  -9.662   8.403  1.00 12.96           C  
ATOM    645  CG1 ILE A  78      -0.776 -11.165   8.380  1.00 12.34           C  
ATOM    646  CG2 ILE A  78       1.032  -9.370   8.328  1.00 16.76           C  
ATOM    647  CD1 ILE A  78      -0.487 -11.836   7.053  1.00 14.82           C  
ATOM    648  N   PRO A  79      -3.066  -7.918   8.723  1.00 10.54           N  
ATOM    649  CA  PRO A  79      -4.440  -7.960   8.212  1.00 10.56           C  
ATOM    650  C   PRO A  79      -4.478  -8.984   7.089  1.00  9.66           C  
ATOM    651  O   PRO A  79      -3.525  -9.086   6.310  1.00  9.30           O  
ATOM    652  CB  PRO A  79      -4.663  -6.549   7.645  1.00 11.89           C  
ATOM    653  CG  PRO A  79      -3.463  -5.742   8.044  1.00 22.88           C  
ATOM    654  CD  PRO A  79      -2.350  -6.701   8.319  1.00 12.36           C  
ATOM    655  N   CYS A  80      -5.554  -9.748   7.004  1.00  8.88           N  
ATOM    656  CA  CYS A  80      -5.676 -10.748   5.949  1.00  8.51           C  
ATOM    657  C   CYS A  80      -5.568 -10.124   4.552  1.00  8.43           C  
ATOM    658  O   CYS A  80      -5.106 -10.762   3.598  1.00  8.78           O  
ATOM    659  CB  CYS A  80      -6.990 -11.513   6.099  1.00  8.61           C  
ATOM    660  SG  CYS A  80      -7.114 -12.501   7.615  1.00  8.80           S  
ATOM    661  N   SER A  81      -5.985  -8.870   4.429  1.00  9.00           N  
ATOM    662  CA  SER A  81      -5.876  -8.167   3.159  1.00  9.37           C  
ATOM    663  C   SER A  81      -4.439  -8.091   2.640  1.00  9.63           C  
ATOM    664  O   SER A  81      -4.213  -8.054   1.431  1.00 11.18           O  
ATOM    665  CB  SER A  81      -6.471  -6.762   3.264  1.00 11.56           C  
ATOM    666  OG  SER A  81      -5.739  -5.978   4.187  1.00 12.30           O  
ATOM    667  N   ALA A  82      -3.467  -8.067   3.544  1.00  9.54           N  
ATOM    668  CA  ALA A  82      -2.065  -8.054   3.124  1.00 10.94           C  
ATOM    669  C   ALA A  82      -1.686  -9.277   2.301  1.00 10.75           C  
ATOM    670  O   ALA A  82      -0.709  -9.252   1.543  1.00 11.81           O  
ATOM    671  CB  ALA A  82      -1.144  -7.933   4.328  1.00 12.44           C  
ATOM    672  N   LEU A  83      -2.445 -10.355   2.473  1.00  9.18           N  
ATOM    673  CA  LEU A  83      -2.178 -11.601   1.773  1.00  9.33           C  
ATOM    674  C   LEU A  83      -2.715 -11.572   0.347  1.00  9.83           C  
ATOM    675  O   LEU A  83      -2.570 -12.550  -0.380  1.00 11.50           O  
ATOM    676  CB  LEU A  83      -2.804 -12.765   2.540  1.00  9.64           C  
ATOM    677  CG  LEU A  83      -2.253 -12.982   3.949  1.00 12.01           C  
ATOM    678  CD1 LEU A  83      -3.124 -13.958   4.724  1.00 12.72           C  
ATOM    679  CD2 LEU A  83      -0.830 -13.513   3.854  1.00 12.97           C  
ATOM    680  N   LEU A  84      -3.346 -10.468  -0.057  1.00  9.70           N  
ATOM    681  CA  LEU A  84      -3.938 -10.366  -1.395  1.00  9.88           C  
ATOM    682  C   LEU A  84      -3.117  -9.494  -2.341  1.00  9.72           C  
ATOM    683  O   LEU A  84      -3.447  -9.357  -3.526  1.00 10.89           O  
ATOM    684  CB  LEU A  84      -5.369  -9.825  -1.314  1.00 10.62           C  
ATOM    685  CG  LEU A  84      -6.314 -10.636  -0.432  1.00  9.92           C  
ATOM    686  CD1 LEU A  84      -7.696 -10.034  -0.539  1.00 14.52           C  
ATOM    687  CD2 LEU A  84      -6.366 -12.100  -0.822  1.00  9.85           C  
ATOM    688  N   SER A  85      -2.045  -8.922  -1.810  1.00 10.31           N  
ATOM    689  CA  SER A  85      -1.204  -7.989  -2.546  1.00 11.64           C  
ATOM    690  C   SER A  85      -0.504  -8.631  -3.752  1.00 11.73           C  
ATOM    691  O   SER A  85      -0.258  -9.837  -3.776  1.00 11.47           O  
ATOM    692  CB  SER A  85      -0.162  -7.401  -1.592  1.00 12.03           C  
ATOM    693  OG  SER A  85       0.790  -6.607  -2.283  1.00 15.47           O  
ATOM    694  N   SER A  86      -0.178  -7.825  -4.756  1.00 12.04           N  
ATOM    695  CA  SER A  86       0.632  -8.321  -5.869  1.00 12.01           C  
ATOM    696  C   SER A  86       2.048  -8.701  -5.414  1.00 12.51           C  
ATOM    697  O   SER A  86       2.721  -9.517  -6.047  1.00 14.75           O  
ATOM    698  CB  SER A  86       0.685  -7.292  -6.999  1.00 14.20           C  
ATOM    699  OG  SER A  86       1.128  -6.034  -6.527  1.00 18.60           O  
ATOM    700  N   ASP A  87       2.483  -8.096  -4.318  1.00 11.81           N  
ATOM    701  CA  ASP A  87       3.763  -8.373  -3.671  1.00 12.62           C  
ATOM    702  C   ASP A  87       3.543  -9.531  -2.694  1.00 11.19           C  
ATOM    703  O   ASP A  87       2.771  -9.399  -1.749  1.00 12.09           O  
ATOM    704  CB  ASP A  87       4.203  -7.100  -2.927  1.00 16.21           C  
ATOM    705  CG  ASP A  87       5.549  -7.233  -2.234  1.00 20.83           C  
ATOM    706  OD1 ASP A  87       5.952  -8.354  -1.878  1.00 17.24           O  
ATOM    707  OD2 ASP A  87       6.204  -6.190  -2.022  1.00 27.21           O  
ATOM    708  N   ILE A  88       4.226 -10.656  -2.911  1.00 11.29           N  
ATOM    709  CA  ILE A  88       3.947 -11.861  -2.121  1.00 10.22           C  
ATOM    710  C   ILE A  88       4.678 -11.923  -0.789  1.00 10.73           C  
ATOM    711  O   ILE A  88       4.599 -12.939  -0.097  1.00  9.63           O  
ATOM    712  CB  ILE A  88       4.225 -13.162  -2.906  1.00 10.63           C  
ATOM    713  CG1 ILE A  88       5.729 -13.355  -3.163  1.00 11.59           C  
ATOM    714  CG2 ILE A  88       3.419 -13.167  -4.191  1.00 13.49           C  
ATOM    715  CD1 ILE A  88       6.085 -14.742  -3.716  1.00 13.53           C  
ATOM    716  N   THR A  89       5.369 -10.853  -0.410  1.00 10.66           N  
ATOM    717  CA  THR A  89       6.155 -10.859   0.825  1.00 12.28           C  
ATOM    718  C   THR A  89       5.369 -11.328   2.057  1.00 12.23           C  
ATOM    719  O   THR A  89       5.814 -12.219   2.788  1.00 11.83           O  
ATOM    720  CB  THR A  89       6.775  -9.468   1.119  1.00 13.47           C  
ATOM    721  OG1 THR A  89       7.645  -9.083   0.048  1.00 15.16           O  
ATOM    722  CG2 THR A  89       7.571  -9.501   2.412  1.00 14.94           C  
ATOM    723  N   ALA A  90       4.200 -10.738   2.290  1.00 10.38           N  
ATOM    724  CA  ALA A  90       3.422 -11.096   3.468  1.00 11.73           C  
ATOM    725  C   ALA A  90       2.986 -12.560   3.435  1.00 10.09           C  
ATOM    726  O   ALA A  90       3.061 -13.256   4.451  1.00 10.26           O  
ATOM    727  CB  ALA A  90       2.218 -10.166   3.639  1.00 12.14           C  
ATOM    728  N   SER A  91       2.547 -13.038   2.273  1.00  9.92           N  
ATOM    729  CA  SER A  91       2.174 -14.451   2.150  1.00  9.78           C  
ATOM    730  C   SER A  91       3.344 -15.392   2.421  1.00  8.48           C  
ATOM    731  O   SER A  91       3.178 -16.410   3.100  1.00  9.81           O  
ATOM    732  CB  SER A  91       1.573 -14.752   0.777  1.00 10.04           C  
ATOM    733  OG  SER A  91       0.229 -14.305   0.721  1.00  9.63           O  
ATOM    734  N   VAL A  92       4.510 -15.064   1.877  1.00  9.26           N  
ATOM    735  CA  VAL A  92       5.692 -15.889   2.101  1.00  9.45           C  
ATOM    736  C   VAL A  92       6.114 -15.898   3.567  1.00 11.13           C  
ATOM    737  O   VAL A  92       6.365 -16.966   4.137  1.00 11.06           O  
ATOM    738  CB  VAL A  92       6.875 -15.437   1.235  1.00 10.20           C  
ATOM    739  CG1 VAL A  92       8.158 -16.139   1.681  1.00 10.25           C  
ATOM    740  CG2 VAL A  92       6.571 -15.703  -0.230  1.00 11.48           C  
ATOM    741  N   ASN A  93       6.189 -14.727   4.195  1.00 11.32           N  
ATOM    742  CA  ASN A  93       6.604 -14.684   5.591  1.00 12.20           C  
ATOM    743  C   ASN A  93       5.648 -15.428   6.501  1.00 11.06           C  
ATOM    744  O   ASN A  93       6.060 -16.089   7.453  1.00 11.43           O  
ATOM    745  CB  ASN A  93       6.784 -13.244   6.069  1.00 17.18           C  
ATOM    746  CG  ASN A  93       7.928 -12.543   5.369  1.00 20.08           C  
ATOM    747  OD1 ASN A  93       8.781 -13.187   4.756  1.00 21.41           O  
ATOM    748  ND2 ASN A  93       7.945 -11.217   5.443  1.00 23.72           N  
ATOM    749  N   CYS A  94       4.360 -15.322   6.207  1.00 10.94           N  
ATOM    750  CA  CYS A  94       3.376 -16.048   6.988  1.00 10.66           C  
ATOM    751  C   CYS A  94       3.458 -17.558   6.734  1.00  9.91           C  
ATOM    752  O   CYS A  94       3.393 -18.357   7.672  1.00 10.72           O  
ATOM    753  CB  CYS A  94       1.971 -15.516   6.700  1.00 11.63           C  
ATOM    754  SG  CYS A  94       0.703 -16.117   7.845  1.00 11.86           S  
ATOM    755  N   ALA A  95       3.612 -17.946   5.469  1.00  9.50           N  
ATOM    756  CA  ALA A  95       3.803 -19.360   5.130  1.00  9.20           C  
ATOM    757  C   ALA A  95       4.998 -19.977   5.857  1.00  8.87           C  
ATOM    758  O   ALA A  95       4.957 -21.146   6.235  1.00  9.10           O  
ATOM    759  CB  ALA A  95       3.968 -19.535   3.637  1.00  9.37           C  
ATOM    760  N   LYS A  96       6.065 -19.205   6.040  1.00  8.37           N  
ATOM    761  CA  LYS A  96       7.221 -19.713   6.781  1.00  9.42           C  
ATOM    762  C   LYS A  96       6.842 -20.068   8.219  1.00  9.90           C  
ATOM    763  O   LYS A  96       7.280 -21.086   8.755  1.00 10.63           O  
ATOM    764  CB  LYS A  96       8.354 -18.695   6.752  1.00  9.87           C  
ATOM    765  CG  LYS A  96       9.048 -18.599   5.411  1.00 11.81           C  
ATOM    766  CD  LYS A  96      10.130 -17.530   5.454  1.00 13.33           C  
ATOM    767  CE  LYS A  96      10.854 -17.436   4.125  1.00 14.22           C  
ATOM    768  NZ  LYS A  96      11.848 -16.336   4.136  1.00 17.55           N  
ATOM    769  N   LYS A  97       6.009 -19.243   8.843  1.00 10.46           N  
ATOM    770  CA  LYS A  97       5.529 -19.543  10.181  1.00  9.55           C  
ATOM    771  C   LYS A  97       4.623 -20.777  10.192  1.00 10.66           C  
ATOM    772  O   LYS A  97       4.759 -21.659  11.043  1.00 11.41           O  
ATOM    773  CB  LYS A  97       4.805 -18.332  10.769  1.00 12.74           C  
ATOM    774  CG  LYS A  97       4.397 -18.511  12.224  1.00 18.03           C  
ATOM    775  CD  LYS A  97       4.019 -17.177  12.874  1.00 20.87           C  
ATOM    776  CE  LYS A  97       5.255 -16.401  13.327  1.00 28.03           C  
ATOM    777  NZ  LYS A  97       5.609 -15.283  12.402  1.00 34.95           N  
ATOM    778  N   ILE A  98       3.706 -20.847   9.236  1.00  9.48           N  
ATOM    779  CA  ILE A  98       2.765 -21.948   9.165  1.00  9.21           C  
ATOM    780  C   ILE A  98       3.489 -23.281   9.002  1.00  9.77           C  
ATOM    781  O   ILE A  98       3.190 -24.242   9.708  1.00 10.31           O  
ATOM    782  CB  ILE A  98       1.765 -21.740   8.018  1.00  9.06           C  
ATOM    783  CG1 ILE A  98       0.933 -20.480   8.276  1.00 10.36           C  
ATOM    784  CG2 ILE A  98       0.868 -22.958   7.840  1.00 11.35           C  
ATOM    785  CD1 ILE A  98       0.105 -20.047   7.090  1.00 11.74           C  
ATOM    786  N   VAL A  99       4.444 -23.335   8.077  1.00  8.76           N  
ATOM    787  CA  VAL A  99       5.111 -24.600   7.767  1.00  8.71           C  
ATOM    788  C   VAL A  99       6.054 -25.043   8.888  1.00 11.09           C  
ATOM    789  O   VAL A  99       6.483 -26.204   8.937  1.00 11.27           O  
ATOM    790  CB  VAL A  99       5.839 -24.523   6.408  1.00  8.64           C  
ATOM    791  CG1 VAL A  99       7.111 -23.691   6.521  1.00  9.79           C  
ATOM    792  CG2 VAL A  99       6.148 -25.904   5.866  1.00 10.08           C  
ATOM    793  N   SER A 100       6.365 -24.115   9.789  1.00 11.93           N  
ATOM    794  CA  SER A 100       7.207 -24.401  10.948  1.00 11.98           C  
ATOM    795  C   SER A 100       6.394 -24.822  12.180  1.00 13.55           C  
ATOM    796  O   SER A 100       6.971 -25.112  13.233  1.00 15.55           O  
ATOM    797  CB  SER A 100       8.051 -23.170  11.297  1.00 14.06           C  
ATOM    798  OG  SER A 100       8.899 -22.798  10.230  1.00 13.87           O  
ATOM    799  N   ASP A 101       5.071 -24.870  12.053  1.00 12.90           N  
ATOM    800  CA  ASP A 101       4.162 -25.034  13.197  1.00 14.63           C  
ATOM    801  C   ASP A 101       4.060 -26.464  13.736  1.00 14.80           C  
ATOM    802  O   ASP A 101       3.507 -26.680  14.811  1.00 17.97           O  
ATOM    803  CB  ASP A 101       2.763 -24.503  12.835  1.00 16.11           C  
ATOM    804  CG  ASP A 101       1.836 -24.397  14.033  1.00 20.95           C  
ATOM    805  OD1 ASP A 101       2.090 -23.543  14.906  1.00 24.32           O  
ATOM    806  OD2 ASP A 101       0.847 -25.160  14.090  1.00 28.98           O  
ATOM    807  N   GLY A 102       4.581 -27.440  12.995  1.00 12.72           N  
ATOM    808  CA  GLY A 102       4.601 -28.813  13.477  1.00 15.82           C  
ATOM    809  C   GLY A 102       4.285 -29.868  12.430  1.00 14.28           C  
ATOM    810  O   GLY A 102       4.875 -30.947  12.440  1.00 16.03           O  
ATOM    811  N   ASN A 103       3.364 -29.567  11.518  1.00 13.17           N  
ATOM    812  CA  ASN A 103       2.925 -30.557  10.541  1.00 11.94           C  
ATOM    813  C   ASN A 103       3.442 -30.282   9.134  1.00  9.38           C  
ATOM    814  O   ASN A 103       2.978 -30.866   8.156  1.00  9.76           O  
ATOM    815  CB  ASN A 103       1.404 -30.687  10.553  1.00 15.67           C  
ATOM    816  CG  ASN A 103       0.884 -31.221  11.873  1.00 17.63           C  
ATOM    817  OD1 ASN A 103       1.525 -32.058  12.511  1.00 19.96           O  
ATOM    818  ND2 ASN A 103      -0.271 -30.725  12.300  1.00 26.69           N  
ATOM    819  N   GLY A 104       4.425 -29.404   9.042  1.00  9.62           N  
ATOM    820  CA  GLY A 104       5.013 -29.099   7.753  1.00  9.74           C  
ATOM    821  C   GLY A 104       3.972 -28.615   6.769  1.00  8.91           C  
ATOM    822  O   GLY A 104       3.048 -27.886   7.136  1.00  8.99           O  
ATOM    823  N   MET A 105       4.096 -29.036   5.519  1.00  7.85           N  
ATOM    824  CA  MET A 105       3.172 -28.566   4.500  1.00  7.01           C  
ATOM    825  C   MET A 105       1.818 -29.252   4.558  1.00  7.26           C  
ATOM    826  O   MET A 105       0.909 -28.869   3.817  1.00  7.56           O  
ATOM    827  CB  MET A 105       3.772 -28.627   3.096  1.00  8.59           C  
ATOM    828  CG  MET A 105       4.828 -27.548   2.849  1.00  7.46           C  
ATOM    829  SD  MET A 105       5.265 -27.358   1.112  1.00  8.22           S  
ATOM    830  CE  MET A 105       3.839 -26.471   0.486  1.00  9.27           C  
ATOM    831  N   ASN A 106       1.652 -30.235   5.443  1.00  8.36           N  
ATOM    832  CA  ASN A 106       0.328 -30.820   5.631  1.00  8.90           C  
ATOM    833  C   ASN A 106      -0.701 -29.801   6.119  1.00 10.19           C  
ATOM    834  O   ASN A 106      -1.903 -30.053   6.033  1.00 11.43           O  
ATOM    835  CB  ASN A 106       0.368 -32.024   6.566  1.00  9.74           C  
ATOM    836  CG  ASN A 106       1.205 -33.150   6.018  1.00  8.80           C  
ATOM    837  OD1 ASN A 106       0.804 -33.839   5.077  1.00 10.21           O  
ATOM    838  ND2 ASN A 106       2.381 -33.341   6.590  1.00 10.10           N  
ATOM    839  N   ALA A 107      -0.232 -28.656   6.612  1.00  9.79           N  
ATOM    840  CA  ALA A 107      -1.123 -27.556   6.979  1.00 10.71           C  
ATOM    841  C   ALA A 107      -1.987 -27.139   5.790  1.00 10.87           C  
ATOM    842  O   ALA A 107      -3.113 -26.667   5.967  1.00 13.78           O  
ATOM    843  CB  ALA A 107      -0.324 -26.370   7.485  1.00 11.44           C  
ATOM    844  N   TRP A 108      -1.460 -27.290   4.580  1.00  9.01           N  
ATOM    845  CA  TRP A 108      -2.221 -27.043   3.369  1.00 10.15           C  
ATOM    846  C   TRP A 108      -2.832 -28.365   2.918  1.00 10.80           C  
ATOM    847  O   TRP A 108      -2.146 -29.206   2.326  1.00 10.29           O  
ATOM    848  CB  TRP A 108      -1.322 -26.441   2.284  1.00 10.62           C  
ATOM    849  CG  TRP A 108      -0.903 -25.019   2.568  1.00  9.24           C  
ATOM    850  CD1 TRP A 108      -1.590 -23.879   2.228  1.00  9.71           C  
ATOM    851  CD2 TRP A 108       0.280 -24.581   3.254  1.00  8.90           C  
ATOM    852  NE1 TRP A 108      -0.907 -22.774   2.654  1.00  8.94           N  
ATOM    853  CE2 TRP A 108       0.238 -23.169   3.296  1.00  8.11           C  
ATOM    854  CE3 TRP A 108       1.368 -25.244   3.849  1.00  8.27           C  
ATOM    855  CZ2 TRP A 108       1.239 -22.409   3.885  1.00  9.01           C  
ATOM    856  CZ3 TRP A 108       2.365 -24.484   4.441  1.00  8.64           C  
ATOM    857  CH2 TRP A 108       2.291 -23.078   4.464  1.00  8.58           C  
ATOM    858  N   VAL A 109      -4.118 -28.573   3.207  1.00 13.55           N  
ATOM    859  CA  VAL A 109      -4.754 -29.841   2.849  1.00 13.80           C  
ATOM    860  C   VAL A 109      -4.646 -30.138   1.341  1.00 13.27           C  
ATOM    861  O   VAL A 109      -4.437 -31.278   0.960  1.00 12.47           O  
ATOM    862  CB  VAL A 109      -6.214 -29.978   3.382  1.00 14.57           C  
ATOM    863  CG1 VAL A 109      -6.272 -29.709   4.890  1.00 18.96           C  
ATOM    864  CG2 VAL A 109      -7.163 -29.078   2.629  1.00 29.78           C  
ATOM    865  N   ALA A 110      -4.726 -29.112   0.504  1.00 11.00           N  
ATOM    866  CA  ALA A 110      -4.551 -29.299  -0.938  1.00 12.83           C  
ATOM    867  C   ALA A 110      -3.140 -29.757  -1.310  1.00 10.92           C  
ATOM    868  O   ALA A 110      -2.967 -30.505  -2.273  1.00 10.94           O  
ATOM    869  CB  ALA A 110      -4.912 -28.037  -1.697  1.00 13.94           C  
ATOM    870  N   TRP A 111      -2.128 -29.289  -0.581  1.00 10.05           N  
ATOM    871  CA  TRP A 111      -0.784 -29.829  -0.792  1.00  8.55           C  
ATOM    872  C   TRP A 111      -0.780 -31.317  -0.450  1.00  8.39           C  
ATOM    873  O   TRP A 111      -0.286 -32.140  -1.229  1.00  8.73           O  
ATOM    874  CB  TRP A 111       0.276 -29.078   0.026  1.00 10.25           C  
ATOM    875  CG  TRP A 111       1.638 -29.715  -0.111  1.00  8.48           C  
ATOM    876  CD1 TRP A 111       2.556 -29.489  -1.095  1.00  9.03           C  
ATOM    877  CD2 TRP A 111       2.205 -30.717   0.742  1.00  8.90           C  
ATOM    878  NE1 TRP A 111       3.664 -30.286  -0.904  1.00  8.00           N  
ATOM    879  CE2 TRP A 111       3.472 -31.048   0.214  1.00  7.91           C  
ATOM    880  CE3 TRP A 111       1.773 -31.356   1.906  1.00  8.65           C  
ATOM    881  CZ2 TRP A 111       4.307 -31.984   0.809  1.00  9.17           C  
ATOM    882  CZ3 TRP A 111       2.602 -32.285   2.493  1.00  9.20           C  
ATOM    883  CH2 TRP A 111       3.863 -32.586   1.950  1.00  9.99           C  
ATOM    884  N   ARG A 112      -1.328 -31.677   0.703  1.00  9.88           N  
ATOM    885  CA  ARG A 112      -1.359 -33.081   1.080  1.00  9.28           C  
ATOM    886  C   ARG A 112      -2.102 -33.927   0.045  1.00  8.81           C  
ATOM    887  O   ARG A 112      -1.650 -35.003  -0.316  1.00 10.35           O  
ATOM    888  CB  ARG A 112      -1.970 -33.284   2.473  1.00 11.66           C  
ATOM    889  CG  ARG A 112      -2.013 -34.755   2.876  1.00 15.81           C  
ATOM    890  CD  ARG A 112      -2.453 -34.974   4.316  1.00 17.32           C  
ATOM    891  NE  ARG A 112      -3.715 -34.303   4.603  1.00 20.27           N  
ATOM    892  CZ  ARG A 112      -4.915 -34.787   4.293  1.00 22.81           C  
ATOM    893  NH1 ARG A 112      -5.030 -35.961   3.685  1.00 23.11           N  
ATOM    894  NH2 ARG A 112      -6.001 -34.088   4.590  1.00 22.19           N  
ATOM    895  N   ASN A 113      -3.230 -33.425  -0.444  1.00  9.14           N  
ATOM    896  CA  ASN A 113      -4.075 -34.215  -1.325  1.00 10.34           C  
ATOM    897  C   ASN A 113      -3.645 -34.232  -2.789  1.00  9.02           C  
ATOM    898  O   ASN A 113      -3.991 -35.174  -3.515  1.00  9.70           O  
ATOM    899  CB  ASN A 113      -5.535 -33.771  -1.187  1.00  9.49           C  
ATOM    900  CG  ASN A 113      -6.150 -34.203   0.129  1.00 10.56           C  
ATOM    901  OD1 ASN A 113      -5.757 -35.217   0.692  1.00 13.38           O  
ATOM    902  ND2 ASN A 113      -7.123 -33.442   0.616  1.00 10.96           N  
ATOM    903  N   ARG A 114      -2.903 -33.214  -3.233  1.00  8.92           N  
ATOM    904  CA  ARG A 114      -2.622 -33.065  -4.663  1.00  9.42           C  
ATOM    905  C   ARG A 114      -1.151 -32.926  -5.036  1.00  9.33           C  
ATOM    906  O   ARG A 114      -0.810 -33.077  -6.208  1.00 11.07           O  
ATOM    907  CB  ARG A 114      -3.425 -31.889  -5.223  1.00  9.33           C  
ATOM    908  CG  ARG A 114      -4.910 -32.022  -4.904  1.00 10.14           C  
ATOM    909  CD  ARG A 114      -5.744 -30.883  -5.399  1.00 10.44           C  
ATOM    910  NE  ARG A 114      -5.896 -30.925  -6.842  1.00  9.66           N  
ATOM    911  CZ  ARG A 114      -6.666 -30.080  -7.510  1.00 10.10           C  
ATOM    912  NH1 ARG A 114      -7.333 -29.145  -6.846  1.00 10.17           N  
ATOM    913  NH2 ARG A 114      -6.775 -30.171  -8.829  1.00 10.55           N  
ATOM    914  N   CYS A 115      -0.290 -32.648  -4.059  1.00  8.36           N  
ATOM    915  CA  CYS A 115       1.127 -32.401  -4.334  1.00  9.26           C  
ATOM    916  C   CYS A 115       2.037 -33.412  -3.661  1.00  8.76           C  
ATOM    917  O   CYS A 115       3.013 -33.871  -4.252  1.00  9.40           O  
ATOM    918  CB  CYS A 115       1.533 -30.992  -3.887  1.00  8.77           C  
ATOM    919  SG  CYS A 115       0.607 -29.678  -4.694  1.00 10.60           S  
ATOM    920  N   LYS A 116       1.747 -33.714  -2.403  1.00  8.78           N  
ATOM    921  CA  LYS A 116       2.560 -34.606  -1.599  1.00  9.97           C  
ATOM    922  C   LYS A 116       2.774 -35.930  -2.314  1.00 10.51           C  
ATOM    923  O   LYS A 116       1.828 -36.566  -2.763  1.00 11.25           O  
ATOM    924  CB  LYS A 116       1.872 -34.832  -0.258  1.00  9.73           C  
ATOM    925  CG  LYS A 116       2.649 -35.683   0.726  1.00  9.15           C  
ATOM    926  CD  LYS A 116       1.850 -35.844   2.007  1.00  9.52           C  
ATOM    927  CE  LYS A 116       2.663 -36.477   3.116  1.00 11.02           C  
ATOM    928  NZ  LYS A 116       1.854 -36.556   4.359  1.00 10.93           N  
ATOM    929  N   GLY A 117       4.036 -36.325  -2.433  1.00 12.12           N  
ATOM    930  CA  GLY A 117       4.388 -37.582  -3.067  1.00 15.09           C  
ATOM    931  C   GLY A 117       4.432 -37.588  -4.586  1.00 15.42           C  
ATOM    932  O   GLY A 117       4.808 -38.596  -5.179  1.00 18.79           O  
ATOM    933  N   THR A 118       4.057 -36.480  -5.222  1.00 12.35           N  
ATOM    934  CA  THR A 118       4.075 -36.388  -6.681  1.00 11.94           C  
ATOM    935  C   THR A 118       5.385 -35.800  -7.183  1.00 11.90           C  
ATOM    936  O   THR A 118       6.211 -35.349  -6.402  1.00 11.70           O  
ATOM    937  CB  THR A 118       2.914 -35.511  -7.216  1.00 12.93           C  
ATOM    938  OG1 THR A 118       3.177 -34.135  -6.922  1.00 10.56           O  
ATOM    939  CG2 THR A 118       1.582 -35.916  -6.595  1.00 12.89           C  
ATOM    940  N   ASP A 119       5.556 -35.788  -8.502  1.00 11.95           N  
ATOM    941  CA  ASP A 119       6.742 -35.218  -9.124  1.00 14.88           C  
ATOM    942  C   ASP A 119       6.643 -33.695  -9.119  1.00 12.78           C  
ATOM    943  O   ASP A 119       6.399 -33.072 -10.156  1.00 14.57           O  
ATOM    944  CB  ASP A 119       6.867 -35.742 -10.557  1.00 16.19           C  
ATOM    945  CG  ASP A 119       8.072 -35.178 -11.288  1.00 19.33           C  
ATOM    946  OD1 ASP A 119       9.022 -34.714 -10.623  1.00 22.18           O  
ATOM    947  OD2 ASP A 119       8.069 -35.216 -12.539  1.00 27.27           O  
ATOM    948  N   VAL A 120       6.834 -33.094  -7.950  1.00 12.67           N  
ATOM    949  CA  VAL A 120       6.639 -31.657  -7.809  1.00 11.32           C  
ATOM    950  C   VAL A 120       7.669 -30.833  -8.579  1.00 11.89           C  
ATOM    951  O   VAL A 120       7.445 -29.663  -8.862  1.00 11.37           O  
ATOM    952  CB  VAL A 120       6.607 -31.213  -6.329  1.00 12.52           C  
ATOM    953  CG1 VAL A 120       5.401 -31.808  -5.614  1.00 12.79           C  
ATOM    954  CG2 VAL A 120       7.893 -31.587  -5.629  1.00 14.54           C  
ATOM    955  N   GLN A 121       8.791 -31.445  -8.934  1.00 13.88           N  
ATOM    956  CA  GLN A 121       9.818 -30.764  -9.708  1.00 14.27           C  
ATOM    957  C   GLN A 121       9.274 -30.290 -11.059  1.00 12.95           C  
ATOM    958  O   GLN A 121       9.756 -29.304 -11.630  1.00 13.16           O  
ATOM    959  CB  GLN A 121      11.025 -31.690  -9.902  1.00 18.75           C  
ATOM    960  CG  GLN A 121      11.821 -32.010  -8.627  1.00 30.09           C  
ATOM    961  CD  GLN A 121      11.042 -32.802  -7.570  1.00 30.69           C  
ATOM    962  OE1 GLN A 121      10.263 -33.713  -7.886  1.00 27.95           O  
ATOM    963  NE2 GLN A 121      11.256 -32.450  -6.302  1.00 29.29           N  
ATOM    964  N   ALA A 122       8.256 -30.980 -11.561  1.00 10.99           N  
ATOM    965  CA  ALA A 122       7.609 -30.578 -12.808  1.00 13.37           C  
ATOM    966  C   ALA A 122       7.127 -29.125 -12.754  1.00 11.58           C  
ATOM    967  O   ALA A 122       7.072 -28.440 -13.778  1.00 12.75           O  
ATOM    968  CB  ALA A 122       6.454 -31.506 -13.132  1.00 16.14           C  
ATOM    969  N   TRP A 123       6.791 -28.647 -11.558  1.00 10.63           N  
ATOM    970  CA  TRP A 123       6.269 -27.291 -11.417  1.00 10.73           C  
ATOM    971  C   TRP A 123       7.308 -26.199 -11.657  1.00 12.49           C  
ATOM    972  O   TRP A 123       6.942 -25.057 -11.937  1.00 13.01           O  
ATOM    973  CB  TRP A 123       5.558 -27.121 -10.067  1.00 11.26           C  
ATOM    974  CG  TRP A 123       4.321 -27.927 -10.054  1.00 10.51           C  
ATOM    975  CD1 TRP A 123       4.150 -29.143  -9.473  1.00 13.41           C  
ATOM    976  CD2 TRP A 123       3.093 -27.614 -10.717  1.00 10.49           C  
ATOM    977  NE1 TRP A 123       2.882 -29.603  -9.711  1.00 12.42           N  
ATOM    978  CE2 TRP A 123       2.212 -28.688 -10.479  1.00 12.52           C  
ATOM    979  CE3 TRP A 123       2.653 -26.534 -11.490  1.00 11.75           C  
ATOM    980  CZ2 TRP A 123       0.909 -28.707 -10.971  1.00 15.04           C  
ATOM    981  CZ3 TRP A 123       1.361 -26.562 -11.994  1.00 14.92           C  
ATOM    982  CH2 TRP A 123       0.508 -27.646 -11.733  1.00 15.56           C  
ATOM    983  N   ILE A 124       8.592 -26.545 -11.565  1.00 11.95           N  
ATOM    984  CA  ILE A 124       9.645 -25.568 -11.825  1.00 12.79           C  
ATOM    985  C   ILE A 124      10.489 -25.933 -13.044  1.00 12.88           C  
ATOM    986  O   ILE A 124      11.478 -25.262 -13.343  1.00 14.32           O  
ATOM    987  CB  ILE A 124      10.554 -25.324 -10.595  1.00 13.16           C  
ATOM    988  CG1 ILE A 124      11.258 -26.610 -10.155  1.00 17.44           C  
ATOM    989  CG2 ILE A 124       9.741 -24.738  -9.443  1.00 16.19           C  
ATOM    990  CD1 ILE A 124      12.344 -26.383  -9.111  1.00 21.88           C  
ATOM    991  N   ARG A 125      10.085 -26.983 -13.751  1.00 13.71           N  
ATOM    992  CA  ARG A 125      10.804 -27.430 -14.942  1.00 16.12           C  
ATOM    993  C   ARG A 125      10.821 -26.342 -15.998  1.00 13.99           C  
ATOM    994  O   ARG A 125       9.800 -25.728 -16.291  1.00 18.19           O  
ATOM    995  CB  ARG A 125      10.174 -28.697 -15.513  1.00 22.98           C  
ATOM    996  CG  ARG A 125      10.628 -29.969 -14.835  1.00 30.39           C  
ATOM    997  CD  ARG A 125       9.988 -31.174 -15.495  1.00 31.30           C  
ATOM    998  NE  ARG A 125      10.379 -32.427 -14.862  1.00 33.21           N  
ATOM    999  CZ  ARG A 125       9.728 -33.574 -15.026  1.00 38.75           C  
ATOM   1000  NH1 ARG A 125       8.648 -33.622 -15.797  1.00 39.61           N  
ATOM   1001  NH2 ARG A 125      10.153 -34.674 -14.419  1.00 41.75           N  
ATOM   1002  N   GLY A 126      12.000 -26.098 -16.566  1.00 17.58           N  
ATOM   1003  CA  GLY A 126      12.147 -25.105 -17.610  1.00 19.62           C  
ATOM   1004  C   GLY A 126      12.373 -23.698 -17.093  1.00 19.81           C  
ATOM   1005  O   GLY A 126      12.762 -22.810 -17.847  1.00 22.61           O  
ATOM   1006  N   CYS A 127      12.136 -23.485 -15.803  1.00 14.89           N  
ATOM   1007  CA  CYS A 127      12.223 -22.141 -15.243  1.00 14.98           C  
ATOM   1008  C   CYS A 127      13.660 -21.672 -15.057  1.00 18.44           C  
ATOM   1009  O   CYS A 127      14.485 -22.387 -14.492  1.00 16.41           O  
ATOM   1010  CB  CYS A 127      11.503 -22.082 -13.899  1.00 15.13           C  
ATOM   1011  SG  CYS A 127       9.739 -22.455 -13.969  1.00 14.70           S  
ATOM   1012  N   ARG A 128      13.953 -20.460 -15.515  1.00 18.00           N  
ATOM   1013  CA  ARG A 128      15.258 -19.877 -15.248  1.00 18.02           C  
ATOM   1014  C   ARG A 128      15.226 -19.420 -13.804  1.00 16.44           C  
ATOM   1015  O   ARG A 128      14.505 -18.488 -13.467  1.00 23.50           O  
ATOM   1016  CB  ARG A 128      15.536 -18.709 -16.193  1.00 18.28           C  
ATOM   1017  CG  ARG A 128      16.964 -18.195 -16.159  1.00 20.48           C  
ATOM   1018  CD  ARG A 128      17.172 -17.170 -17.263  1.00 19.16           C  
ATOM   1019  NE  ARG A 128      18.572 -16.783 -17.413  1.00 21.65           N  
ATOM   1020  CZ  ARG A 128      19.444 -17.424 -18.183  1.00 19.74           C  
ATOM   1021  NH1 ARG A 128      19.060 -18.498 -18.864  1.00 22.28           N  
ATOM   1022  NH2 ARG A 128      20.699 -16.998 -18.271  1.00 26.08           N  
ATOM   1023  N   LEU A 129      15.967 -20.104 -12.941  1.00 18.53           N  
ATOM   1024  CA  LEU A 129      15.909 -19.842 -11.509  1.00 23.81           C  
ATOM   1025  C   LEU A 129      17.299 -19.704 -10.922  1.00 27.94           C  
ATOM   1026  O   LEU A 129      18.266 -20.257 -11.444  1.00 31.26           O  
ATOM   1027  CB  LEU A 129      15.166 -20.966 -10.787  1.00 21.57           C  
ATOM   1028  CG  LEU A 129      13.664 -21.060 -11.051  1.00 20.85           C  
ATOM   1029  CD1 LEU A 129      13.117 -22.372 -10.519  1.00 23.27           C  
ATOM   1030  CD2 LEU A 129      12.944 -19.882 -10.416  1.00 23.72           C  
ATOM   1031  OXT LEU A 129      17.474 -19.040  -9.906  1.00 28.81           O  
TER    1032      LEU A 129                                                      
HETATM 1033 CL    CL A 201      -7.851 -31.020  -1.605  1.00 12.76          CL  
HETATM 1034 CL    CL A 202     -11.782 -11.747  13.936  1.00 13.00          CL  
HETATM 1035 CL    CL A 203      11.176 -29.092  -6.778  1.00 15.92          CL  
HETATM 1036  C1  EDO A 204      -4.297 -22.031   5.873  1.00 16.64           C  
HETATM 1037  O1  EDO A 204      -3.607 -21.393   6.932  1.00 19.86           O  
HETATM 1038  C2  EDO A 204      -3.454 -23.187   5.376  1.00 25.12           C  
HETATM 1039  O2  EDO A 204      -4.364 -24.210   4.978  1.00 23.12           O  
HETATM 1040  O   HOH A 301      -7.923 -14.184  12.756  1.00  6.38           O  
HETATM 1041  O   HOH A 302     -13.734 -14.794   7.698  1.00  9.22           O  
HETATM 1042  O   HOH A 303      -1.537 -16.601   0.769  1.00  9.16           O  
HETATM 1043  O   HOH A 304     -11.401 -13.301  -4.087  1.00  9.53           O  
HETATM 1044  O   HOH A 305      -5.438  -6.017  11.243  1.00 11.23           O  
HETATM 1045  O   HOH A 306      -9.743 -12.802  11.794  1.00 10.17           O  
HETATM 1046  O   HOH A 307     -10.464  -5.756  12.407  1.00 11.94           O  
HETATM 1047  O   HOH A 308       6.539 -10.518  -5.277  1.00 12.31           O  
HETATM 1048  O   HOH A 309      -5.631 -10.942  -9.453  1.00 10.28           O  
HETATM 1049  O   HOH A 310       0.486 -23.841 -14.606  1.00 12.80           O  
HETATM 1050  O   HOH A 311       1.289 -11.078   0.247  1.00 13.11           O  
HETATM 1051  O   HOH A 312      10.641 -31.307   5.249  1.00 12.25           O  
HETATM 1052  O   HOH A 313       6.497 -34.833   0.667  1.00 11.45           O  
HETATM 1053  O   HOH A 314      14.292 -25.886  -4.039  1.00 13.75           O  
HETATM 1054  O   HOH A 315       0.604 -11.928  -2.310  1.00 11.81           O  
HETATM 1055  O   HOH A 316      -7.727 -12.130  14.091  1.00 13.07           O  
HETATM 1056  O   HOH A 317      11.393 -31.212  -0.960  1.00 12.38           O  
HETATM 1057  O   HOH A 318       6.009 -17.217 -15.781  1.00 17.09           O  
HETATM 1058  O   HOH A 319       6.342 -28.055  10.827  1.00 13.37           O  
HETATM 1059  O   HOH A 320       3.359  -8.349   0.801  1.00 14.28           O  
HETATM 1060  O   HOH A 321      -2.973 -13.584  18.021  1.00 13.96           O  
HETATM 1061  O   HOH A 322      -0.913 -13.992  -1.863  1.00 12.91           O  
HETATM 1062  O   HOH A 323      -0.612 -18.455 -14.519  1.00 14.60           O  
HETATM 1063  O   HOH A 324       3.432 -39.071  -0.370  1.00 16.22           O  
HETATM 1064  O   HOH A 325      -1.001 -36.079  -3.093  1.00 13.52           O  
HETATM 1065  O   HOH A 326     -10.065 -18.573  -5.796  1.00 16.97           O  
HETATM 1066  O   HOH A 327      -9.125 -22.372  -0.065  1.00 15.47           O  
HETATM 1067  O   HOH A 328       9.012 -13.058 -10.367  1.00 17.86           O  
HETATM 1068  O   HOH A 329      -7.604 -26.094  -3.127  1.00 14.26           O  
HETATM 1069  O   HOH A 330       2.541 -26.967   9.818  1.00 13.19           O  
HETATM 1070  O   HOH A 331      -2.855 -19.701 -13.520  1.00 14.75           O  
HETATM 1071  O   HOH A 332       7.177 -35.299  -3.774  1.00 17.35           O  
HETATM 1072  O   HOH A 333     -14.799  -7.468  14.719  1.00 16.15           O  
HETATM 1073  O   HOH A 334      -2.856  -7.448  -7.655  1.00 16.39           O  
HETATM 1074  O   HOH A 335      -1.803 -33.648  -8.668  1.00 14.19           O  
HETATM 1075  O   HOH A 336      -7.153  -3.898   5.150  1.00 14.34           O  
HETATM 1076  O   HOH A 337       2.571 -32.406  -9.014  1.00 13.17           O  
HETATM 1077  O   HOH A 338      -6.590 -24.100   6.829  1.00 20.00           O  
HETATM 1078  O   HOH A 339       5.746 -19.886 -16.726  1.00 20.13           O  
HETATM 1079  O   HOH A 340      -5.272  -8.885  15.600  1.00 17.98           O  
HETATM 1080  O   HOH A 341      -7.599 -24.941  -7.391  1.00 16.24           O  
HETATM 1081  O   HOH A 342       1.188  -6.990   1.729  1.00 17.26           O  
HETATM 1082  O   HOH A 343      -8.209 -18.049  -7.895  1.00 18.40           O  
HETATM 1083  O   HOH A 344       3.235 -11.807   6.897  1.00 18.87           O  
HETATM 1084  O   HOH A 345       0.860 -39.132   0.810  1.00 17.11           O  
HETATM 1085  O   HOH A 346       9.052 -33.325  -2.699  1.00 16.81           O  
HETATM 1086  O   HOH A 347     -12.972 -12.972  18.433  0.50 17.02           O  
HETATM 1087  O   HOH A 348       6.043 -33.725  -1.816  1.00 13.84           O  
HETATM 1088  O   HOH A 349      -5.872 -26.605   1.384  1.00 14.31           O  
HETATM 1089  O   HOH A 350       3.841 -37.371 -10.212  1.00 17.55           O  
HETATM 1090  O   HOH A 351      -5.823 -26.343   4.096  1.00 17.06           O  
HETATM 1091  O   HOH A 352     -14.602 -11.630  15.498  1.00 20.21           O  
HETATM 1092  O   HOH A 353      -5.842 -17.673 -11.588  1.00 15.62           O  
HETATM 1093  O   HOH A 354       4.736  -9.001  -7.815  1.00 25.43           O  
HETATM 1094  O   HOH A 355       1.792 -12.004 -13.976  1.00 20.99           O  
HETATM 1095  O   HOH A 356      -2.483 -10.207 -13.311  1.00 19.78           O  
HETATM 1096  O   HOH A 357      -5.876 -24.700  -9.849  1.00 19.15           O  
HETATM 1097  O   HOH A 358      11.836 -18.995 -17.335  1.00 23.52           O  
HETATM 1098  O   HOH A 359      -3.161  -4.763   3.313  1.00 19.88           O  
HETATM 1099  O   HOH A 360      -6.109  -4.235   0.519  1.00 18.77           O  
HETATM 1100  O   HOH A 361      -2.722  -7.042  12.125  1.00 20.49           O  
HETATM 1101  O   HOH A 362      -5.565 -23.506   2.660  1.00 18.76           O  
HETATM 1102  O   HOH A 363      -8.282 -17.289 -10.431  1.00 18.44           O  
HETATM 1103  O   HOH A 364      -5.211  -1.542   4.744  1.00 19.66           O  
HETATM 1104  O   HOH A 365       8.311 -37.788  -3.299  1.00 21.08           O  
HETATM 1105  O   HOH A 366      14.697 -23.780   6.631  1.00 22.04           O  
HETATM 1106  O   HOH A 367       4.060 -12.739   9.395  1.00 19.87           O  
HETATM 1107  O   HOH A 368       0.005 -32.121 -10.270  1.00 19.85           O  
HETATM 1108  O   HOH A 369       9.658 -11.110  -5.961  1.00 20.90           O  
HETATM 1109  O   HOH A 370       5.246 -21.760  13.792  1.00 20.54           O  
HETATM 1110  O   HOH A 371       3.850 -33.392 -11.233  1.00 20.42           O  
HETATM 1111  O   HOH A 372      -4.461  -2.402   1.928  1.00 22.19           O  
HETATM 1112  O   HOH A 373      -9.182 -14.274  20.023  1.00 22.94           O  
HETATM 1113  O   HOH A 374       1.138 -39.039  -3.782  1.00 24.03           O  
HETATM 1114  O   HOH A 375     -18.943 -18.943   0.000  0.50 22.76           O  
HETATM 1115  O   HOH A 376     -18.530 -16.006   0.891  1.00 20.38           O  
HETATM 1116  O   HOH A 377      14.251 -24.826 -13.217  1.00 26.31           O  
HETATM 1117  O   HOH A 378      -6.186 -22.271 -15.646  1.00 24.42           O  
HETATM 1118  O   HOH A 379     -17.524 -15.934  11.032  1.00 22.13           O  
HETATM 1119  O   HOH A 380      -6.629 -17.416  22.623  1.00 21.18           O  
HETATM 1120  O   HOH A 381       5.054  -9.593   6.418  1.00 22.65           O  
HETATM 1121  O   HOH A 382     -14.455 -14.455   0.000  0.50 20.31           O  
HETATM 1122  O   HOH A 383       8.131 -15.441   9.124  1.00 23.31           O  
HETATM 1123  O   HOH A 384     -12.062  -6.422  14.612  1.00 22.89           O  
HETATM 1124  O   HOH A 385     -10.465  -8.777  15.226  1.00 24.48           O  
HETATM 1125  O   HOH A 386      -4.873 -37.833   0.592  1.00 26.05           O  
HETATM 1126  O   HOH A 387      -6.455 -19.406 -16.212  1.00 24.05           O  
HETATM 1127  O   HOH A 388      16.167 -14.281  -6.064  1.00 23.43           O  
HETATM 1128  O   HOH A 389       3.251 -41.238  -4.732  1.00 29.88           O  
HETATM 1129  O   HOH A 390     -10.712 -12.761  16.705  1.00 22.41           O  
HETATM 1130  O   HOH A 391       0.024 -38.562   3.399  1.00 18.81           O  
HETATM 1131  O   HOH A 392      14.550 -15.346  -7.916  1.00 23.34           O  
HETATM 1132  O   HOH A 393      -8.117 -19.231  18.491  1.00 24.68           O  
HETATM 1133  O   HOH A 394     -13.878 -25.573   4.977  1.00 21.79           O  
HETATM 1134  O   HOH A 395      -1.446 -37.736   0.191  1.00 25.91           O  
HETATM 1135  O   HOH A 396      -3.850 -23.970   9.564  1.00 27.44           O  
HETATM 1136  O   HOH A 397       3.153 -28.825 -14.463  1.00 28.82           O  
HETATM 1137  O   HOH A 398      -0.017 -41.881   0.734  1.00 24.73           O  
HETATM 1138  O   HOH A 399      14.573 -26.994 -15.089  1.00 26.70           O  
HETATM 1139  O   HOH A 400     -14.474 -21.832  -0.573  1.00 39.58           O  
HETATM 1140  O   HOH A 401      14.162 -17.310   5.601  1.00 27.56           O  
HETATM 1141  O   HOH A 402       0.476 -36.373   7.226  1.00 25.98           O  
HETATM 1142  O   HOH A 403      -2.798 -38.197   2.740  1.00 28.51           O  
HETATM 1143  O   HOH A 404      -8.611 -23.174  -2.730  1.00 23.30           O  
CONECT   48 1011                                                                
CONECT  238  919                                                                
CONECT  532  660                                                                
CONECT  631  754                                                                
CONECT  660  532                                                                
CONECT  754  631                                                                
CONECT  919  238                                                                
CONECT 1011   48                                                                
CONECT 1036 1037 1038                                                           
CONECT 1037 1036                                                                
CONECT 1038 1036 1039                                                           
CONECT 1039 1038                                                                
MASTER      294    0    4    8    3    0    5    6 1112    1   12   10          
END                                                                             
