# Supplementary material for: Insights into the mechanism of X-ray-induced disulfide-bond cleavage in lysozyme crystals based on EPR, optical absorption and X-ray diffraction studies
Source: Acta Crystallogr D Biol Crystallogr. 2013 Nov 19;69(Pt 12):2381–94. doi: 10.1107/S0907444913022117 (PMC3852651; doi:10.1107/S0907444913022117)
Supplement: Supplementary file 1 [file d-69-02381-sup1.zip › 4H9H.pdb]

HEADER    HYDROLASE                               24-SEP-12   4H9H              
TITLE     RADIATION DAMAGE STUDY OF LYSOZYME - 0.98 MGY                         
COMPND    MOL_ID: 1;                                                            
COMPND   2 MOLECULE: LYSOZYME C;                                                
COMPND   3 CHAIN: A;                                                            
COMPND   4 SYNONYM: 1,4-BETA-N-ACETYLMURAMIDASE C, ALLERGEN GAL D IV;           
COMPND   5 EC: 3.2.1.17                                                         
SOURCE    MOL_ID: 1;                                                            
SOURCE   2 ORGANISM_SCIENTIFIC: GALLUS GALLUS;                                  
SOURCE   3 ORGANISM_COMMON: BANTAM,CHICKENS;                                    
SOURCE   4 ORGANISM_TAXID: 9031                                                 
KEYWDS    HYDROLASE                                                             
EXPDTA    X-RAY DIFFRACTION                                                     
AUTHOR    K.A.SUTTON                                                            
JRNL        AUTH   K.A.SUTTON,P.BLACK,K.R.MERCER,E.F.GARMAN,R.L.OWEN,E.H.SNELL, 
JRNL        AUTH 2 W.A.BERNHARD                                                 
JRNL        TITL   INSIGHTS INTO THE MECHANISM OF X-RAY INDUCED DISULPHIDE BOND 
JRNL        TITL 2 CLEAVAGE IN LYSOZYME CRYSTALS BASED ON EPR, OPTICAL          
JRNL        TITL 3 ABSORPTION AND X-RAY DIFFRACTION STUDIES                     
JRNL        REF    TO BE PUBLISHED                                              
JRNL        REFN                                                                
REMARK   2                                                                      
REMARK   2 RESOLUTION.    1.20 ANGSTROMS.                                       
REMARK   3                                                                      
REMARK   3 REFINEMENT.                                                          
REMARK   3   PROGRAM     : PHENIX (PHENIX.REFINE: 1.7.2_862)                    
REMARK   3   AUTHORS     : PAUL ADAMS,PAVEL AFONINE,VICENT CHEN,IAN             
REMARK   3               : DAVIS,KRESHNA GOPAL,RALF GROSSE-                     
REMARK   3               : KUNSTLEVE,LI-WEI HUNG,ROBERT IMMORMINO,              
REMARK   3               : TOM IOERGER,AIRLIE MCCOY,ERIK MCKEE,NIGEL            
REMARK   3               : MORIARTY,REETAL PAI,RANDY READ,JANE                  
REMARK   3               : RICHARDSON,DAVID RICHARDSON,TOD ROMO,JIM             
REMARK   3               : SACCHETTINI,NICHOLAS SAUTER,JACOB SMITH,             
REMARK   3               : LAURENT STORONI,TOM TERWILLIGER,PETER                
REMARK   3               : ZWART                                                
REMARK   3                                                                      
REMARK   3    REFINEMENT TARGET : ML                                            
REMARK   3                                                                      
REMARK   3  DATA USED IN REFINEMENT.                                            
REMARK   3   RESOLUTION RANGE HIGH (ANGSTROMS) : 1.20                           
REMARK   3   RESOLUTION RANGE LOW  (ANGSTROMS) : 26.92                          
REMARK   3   MIN(FOBS/SIGMA_FOBS)              : 1.340                          
REMARK   3   COMPLETENESS FOR RANGE        (%) : 99.3                           
REMARK   3   NUMBER OF REFLECTIONS             : 36583                          
REMARK   3                                                                      
REMARK   3  FIT TO DATA USED IN REFINEMENT.                                     
REMARK   3   R VALUE     (WORKING + TEST SET) : 0.192                           
REMARK   3   R VALUE            (WORKING SET) : 0.191                           
REMARK   3   FREE R VALUE                     : 0.202                           
REMARK   3   FREE R VALUE TEST SET SIZE   (%) : 5.000                           
REMARK   3   FREE R VALUE TEST SET COUNT      : 1829                            
REMARK   3                                                                      
REMARK   3  FIT TO DATA USED IN REFINEMENT (IN BINS).                           
REMARK   3   BIN  RESOLUTION RANGE  COMPL.    NWORK NFREE   RWORK  RFREE        
REMARK   3     1 26.9235 -  2.8211    0.95     2752   149  0.1902 0.1820        
REMARK   3     2  2.8211 -  2.2395    0.98     2705   149  0.1879 0.1973        
REMARK   3     3  2.2395 -  1.9565    0.99     2679   159  0.1830 0.1917        
REMARK   3     4  1.9565 -  1.7777    0.99     2700   120  0.1819 0.2151        
REMARK   3     5  1.7777 -  1.6503    1.00     2669   158  0.1864 0.2234        
REMARK   3     6  1.6503 -  1.5530    1.00     2641   156  0.1779 0.2041        
REMARK   3     7  1.5530 -  1.4752    1.00     2640   159  0.1907 0.2223        
REMARK   3     8  1.4752 -  1.4110    1.00     2692   129  0.1897 0.2114        
REMARK   3     9  1.4110 -  1.3567    1.00     2691   105  0.2115 0.2414        
REMARK   3    10  1.3567 -  1.3099    1.00     2637   139  0.2124 0.2531        
REMARK   3    11  1.3099 -  1.2689    1.00     2661   120  0.2068 0.2112        
REMARK   3    12  1.2689 -  1.2327    1.00     2637   150  0.2189 0.2086        
REMARK   3    13  1.2327 -  1.2002    1.00     2650   136  0.2320 0.2466        
REMARK   3                                                                      
REMARK   3  BULK SOLVENT MODELLING.                                             
REMARK   3   METHOD USED        : FLAT BULK SOLVENT MODEL                       
REMARK   3   SOLVENT RADIUS     : 0.90                                          
REMARK   3   SHRINKAGE RADIUS   : 0.60                                          
REMARK   3   K_SOL              : 0.46                                          
REMARK   3   B_SOL              : 52.20                                         
REMARK   3                                                                      
REMARK   3  ERROR ESTIMATES.                                                    
REMARK   3   COORDINATE ERROR (MAXIMUM-LIKELIHOOD BASED)     : 0.220            
REMARK   3   PHASE ERROR (DEGREES, MAXIMUM-LIKELIHOOD BASED) : 19.330           
REMARK   3                                                                      
REMARK   3  B VALUES.                                                           
REMARK   3   FROM WILSON PLOT           (A**2) : 11.31                          
REMARK   3   MEAN B VALUE      (OVERALL, A**2) : 13.72                          
REMARK   3   OVERALL ANISOTROPIC B VALUE.                                       
REMARK   3    B11 (A**2) : 0.40560                                              
REMARK   3    B22 (A**2) : 0.40560                                              
REMARK   3    B33 (A**2) : -0.81130                                             
REMARK   3    B12 (A**2) : -0.00000                                             
REMARK   3    B13 (A**2) : -0.00000                                             
REMARK   3    B23 (A**2) : 0.00000                                              
REMARK   3                                                                      
REMARK   3  TWINNING INFORMATION.                                               
REMARK   3   FRACTION: NULL                                                     
REMARK   3   OPERATOR: NULL                                                     
REMARK   3                                                                      
REMARK   3  DEVIATIONS FROM IDEAL VALUES.                                       
REMARK   3                 RMSD          COUNT                                  
REMARK   3   BOND      :  0.007           1061                                  
REMARK   3   ANGLE     :  1.148           1431                                  
REMARK   3   CHIRALITY :  0.087            147                                  
REMARK   3   PLANARITY :  0.005            190                                  
REMARK   3   DIHEDRAL  : 13.038            384                                  
REMARK   3                                                                      
REMARK   3  TLS DETAILS                                                         
REMARK   3   NUMBER OF TLS GROUPS  : NULL                                       
REMARK   3                                                                      
REMARK   3  NCS DETAILS                                                         
REMARK   3   NUMBER OF NCS GROUPS : NULL                                        
REMARK   3                                                                      
REMARK   3  OTHER REFINEMENT REMARKS: NULL                                      
REMARK   4                                                                      
REMARK   4 4H9H COMPLIES WITH FORMAT V. 3.30, 13-JUL-11                         
REMARK 100                                                                      
REMARK 100 THIS ENTRY HAS BEEN PROCESSED BY RCSB ON 04-OCT-12.                  
REMARK 100 THE RCSB ID CODE IS RCSB075187.                                      
REMARK 200                                                                      
REMARK 200 EXPERIMENTAL DETAILS                                                 
REMARK 200  EXPERIMENT TYPE                : X-RAY DIFFRACTION                  
REMARK 200  DATE OF DATA COLLECTION        : 12-FEB-11                          
REMARK 200  TEMPERATURE           (KELVIN) : 100                                
REMARK 200  PH                             : 4.8                                
REMARK 200  NUMBER OF CRYSTALS USED        : 1                                  
REMARK 200                                                                      
REMARK 200  SYNCHROTRON              (Y/N) : Y                                  
REMARK 200  RADIATION SOURCE               : SSRL                               
REMARK 200  BEAMLINE                       : BL9-2                              
REMARK 200  X-RAY GENERATOR MODEL          : NULL                               
REMARK 200  MONOCHROMATIC OR LAUE    (M/L) : M                                  
REMARK 200  WAVELENGTH OR RANGE        (A) : 1.0332                             
REMARK 200  MONOCHROMATOR                  : DOUBLE CRYSTAL MONOCHROMATOR       
REMARK 200  OPTICS                         : MIRRORS                            
REMARK 200                                                                      
REMARK 200  DETECTOR TYPE                  : CCD                                
REMARK 200  DETECTOR MANUFACTURER          : MARMOSAIC 325 MM CCD               
REMARK 200  INTENSITY-INTEGRATION SOFTWARE : HKL                                
REMARK 200  DATA SCALING SOFTWARE          : SCALEPACK                          
REMARK 200                                                                      
REMARK 200  NUMBER OF UNIQUE REFLECTIONS   : 36618                              
REMARK 200  RESOLUTION RANGE HIGH      (A) : 1.200                              
REMARK 200  RESOLUTION RANGE LOW       (A) : 50.000                             
REMARK 200  REJECTION CRITERIA  (SIGMA(I)) : 4.700                              
REMARK 200                                                                      
REMARK 200 OVERALL.                                                             
REMARK 200  COMPLETENESS FOR RANGE     (%) : 99.3                               
REMARK 200  DATA REDUNDANCY                : 4.500                              
REMARK 200  R MERGE                    (I) : 0.03200                            
REMARK 200  R SYM                      (I) : 0.03000                            
REMARK 200  <I/SIGMA(I)> FOR THE DATA SET  : 15.3000                            
REMARK 200                                                                      
REMARK 200 IN THE HIGHEST RESOLUTION SHELL.                                     
REMARK 200  HIGHEST RESOLUTION SHELL, RANGE HIGH (A) : 1.20                     
REMARK 200  HIGHEST RESOLUTION SHELL, RANGE LOW  (A) : 1.22                     
REMARK 200  COMPLETENESS FOR SHELL     (%) : 100.0                              
REMARK 200  DATA REDUNDANCY IN SHELL       : 4.30                               
REMARK 200  R MERGE FOR SHELL          (I) : 0.31100                            
REMARK 200  R SYM FOR SHELL            (I) : NULL                               
REMARK 200  <I/SIGMA(I)> FOR SHELL         : NULL                               
REMARK 200                                                                      
REMARK 200 DIFFRACTION PROTOCOL: SINGLE WAVELENGTH                              
REMARK 200 METHOD USED TO DETERMINE THE STRUCTURE: MOLECULAR REPLACEMENT        
REMARK 200 SOFTWARE USED: MOLREP                                                
REMARK 200 STARTING MODEL: NULL                                                 
REMARK 200                                                                      
REMARK 200 REMARK: NULL                                                         
REMARK 280                                                                      
REMARK 280 CRYSTAL                                                              
REMARK 280 SOLVENT CONTENT, VS   (%): 38.36                                     
REMARK 280 MATTHEWS COEFFICIENT, VM (ANGSTROMS**3/DA): 2.00                     
REMARK 280                                                                      
REMARK 280 CRYSTALLIZATION CONDITIONS: 7.5% SODIUM CHLORIDE, 100 MM SODIUM      
REMARK 280  ACETATE PH 4.8, 25% ETHYLENE GLYCOL, VAPOR DIFFUSION, HANGING       
REMARK 280  DROP, TEMPERATURE 298K                                              
REMARK 290                                                                      
REMARK 290 CRYSTALLOGRAPHIC SYMMETRY                                            
REMARK 290 SYMMETRY OPERATORS FOR SPACE GROUP: P 43 21 2                        
REMARK 290                                                                      
REMARK 290      SYMOP   SYMMETRY                                                
REMARK 290     NNNMMM   OPERATOR                                                
REMARK 290       1555   X,Y,Z                                                   
REMARK 290       2555   -X,-Y,Z+1/2                                             
REMARK 290       3555   -Y+1/2,X+1/2,Z+3/4                                      
REMARK 290       4555   Y+1/2,-X+1/2,Z+1/4                                      
REMARK 290       5555   -X+1/2,Y+1/2,-Z+3/4                                     
REMARK 290       6555   X+1/2,-Y+1/2,-Z+1/4                                     
REMARK 290       7555   Y,X,-Z                                                  
REMARK 290       8555   -Y,-X,-Z+1/2                                            
REMARK 290                                                                      
REMARK 290     WHERE NNN -> OPERATOR NUMBER                                     
REMARK 290           MMM -> TRANSLATION VECTOR                                  
REMARK 290                                                                      
REMARK 290 CRYSTALLOGRAPHIC SYMMETRY TRANSFORMATIONS                            
REMARK 290 THE FOLLOWING TRANSFORMATIONS OPERATE ON THE ATOM/HETATM             
REMARK 290 RECORDS IN THIS ENTRY TO PRODUCE CRYSTALLOGRAPHICALLY                
REMARK 290 RELATED MOLECULES.                                                   
REMARK 290   SMTRY1   1  1.000000  0.000000  0.000000        0.00000            
REMARK 290   SMTRY2   1  0.000000  1.000000  0.000000        0.00000            
REMARK 290   SMTRY3   1  0.000000  0.000000  1.000000        0.00000            
REMARK 290   SMTRY1   2 -1.000000  0.000000  0.000000        0.00000            
REMARK 290   SMTRY2   2  0.000000 -1.000000  0.000000        0.00000            
REMARK 290   SMTRY3   2  0.000000  0.000000  1.000000       18.43500            
REMARK 290   SMTRY1   3  0.000000 -1.000000  0.000000       39.38650            
REMARK 290   SMTRY2   3  1.000000  0.000000  0.000000       39.38650            
REMARK 290   SMTRY3   3  0.000000  0.000000  1.000000       27.65250            
REMARK 290   SMTRY1   4  0.000000  1.000000  0.000000       39.38650            
REMARK 290   SMTRY2   4 -1.000000  0.000000  0.000000       39.38650            
REMARK 290   SMTRY3   4  0.000000  0.000000  1.000000        9.21750            
REMARK 290   SMTRY1   5 -1.000000  0.000000  0.000000       39.38650            
REMARK 290   SMTRY2   5  0.000000  1.000000  0.000000       39.38650            
REMARK 290   SMTRY3   5  0.000000  0.000000 -1.000000       27.65250            
REMARK 290   SMTRY1   6  1.000000  0.000000  0.000000       39.38650            
REMARK 290   SMTRY2   6  0.000000 -1.000000  0.000000       39.38650            
REMARK 290   SMTRY3   6  0.000000  0.000000 -1.000000        9.21750            
REMARK 290   SMTRY1   7  0.000000  1.000000  0.000000        0.00000            
REMARK 290   SMTRY2   7  1.000000  0.000000  0.000000        0.00000            
REMARK 290   SMTRY3   7  0.000000  0.000000 -1.000000        0.00000            
REMARK 290   SMTRY1   8  0.000000 -1.000000  0.000000        0.00000            
REMARK 290   SMTRY2   8 -1.000000  0.000000  0.000000        0.00000            
REMARK 290   SMTRY3   8  0.000000  0.000000 -1.000000       18.43500            
REMARK 290                                                                      
REMARK 290 REMARK: NULL                                                         
REMARK 300                                                                      
REMARK 300 BIOMOLECULE: 1                                                       
REMARK 300 SEE REMARK 350 FOR THE AUTHOR PROVIDED AND/OR PROGRAM                
REMARK 300 GENERATED ASSEMBLY INFORMATION FOR THE STRUCTURE IN                  
REMARK 300 THIS ENTRY. THE REMARK MAY ALSO PROVIDE INFORMATION ON               
REMARK 300 BURIED SURFACE AREA.                                                 
REMARK 350                                                                      
REMARK 350 COORDINATES FOR A COMPLETE MULTIMER REPRESENTING THE KNOWN           
REMARK 350 BIOLOGICALLY SIGNIFICANT OLIGOMERIZATION STATE OF THE                
REMARK 350 MOLECULE CAN BE GENERATED BY APPLYING BIOMT TRANSFORMATIONS          
REMARK 350 GIVEN BELOW.  BOTH NON-CRYSTALLOGRAPHIC AND                          
REMARK 350 CRYSTALLOGRAPHIC OPERATIONS ARE GIVEN.                               
REMARK 350                                                                      
REMARK 350 BIOMOLECULE: 1                                                       
REMARK 350 AUTHOR DETERMINED BIOLOGICAL UNIT: MONOMERIC                         
REMARK 350 SOFTWARE DETERMINED QUATERNARY STRUCTURE: MONOMERIC                  
REMARK 350 SOFTWARE USED: PISA                                                  
REMARK 350 APPLY THE FOLLOWING TO CHAINS: A                                     
REMARK 350   BIOMT1   1  1.000000  0.000000  0.000000        0.00000            
REMARK 350   BIOMT2   1  0.000000  1.000000  0.000000        0.00000            
REMARK 350   BIOMT3   1  0.000000  0.000000  1.000000        0.00000            
REMARK 375                                                                      
REMARK 375 SPECIAL POSITION                                                     
REMARK 375 THE FOLLOWING ATOMS ARE FOUND TO BE WITHIN 0.15 ANGSTROMS            
REMARK 375 OF A SYMMETRY RELATED ATOM AND ARE ASSUMED TO BE ON SPECIAL          
REMARK 375 POSITIONS.                                                           
REMARK 375                                                                      
REMARK 375 ATOM RES CSSEQI                                                      
REMARK 375      HOH A 380  LIES ON A SPECIAL POSITION.                          
REMARK 375      HOH A 381  LIES ON A SPECIAL POSITION.                          
REMARK 375      HOH A 346  LIES ON A SPECIAL POSITION.                          
REMARK 500                                                                      
REMARK 500 GEOMETRY AND STEREOCHEMISTRY                                         
REMARK 500 SUBTOPIC: CLOSE CONTACTS IN SAME ASYMMETRIC UNIT                     
REMARK 500                                                                      
REMARK 500 THE FOLLOWING ATOMS ARE IN CLOSE CONTACT.                            
REMARK 500                                                                      
REMARK 500  ATM1  RES C  SSEQI   ATM2  RES C  SSEQI           DISTANCE          
REMARK 500   O    HOH A   311     O    HOH A   409              2.17            
REMARK 500                                                                      
REMARK 500 REMARK: NULL                                                         
REMARK 500                                                                      
REMARK 500 GEOMETRY AND STEREOCHEMISTRY                                         
REMARK 500 SUBTOPIC: TORSION ANGLES                                             
REMARK 500                                                                      
REMARK 500 TORSION ANGLES OUTSIDE THE EXPECTED RAMACHANDRAN REGIONS:            
REMARK 500 (M=MODEL NUMBER; RES=RESIDUE NAME; C=CHAIN IDENTIFIER;               
REMARK 500 SSEQ=SEQUENCE NUMBER; I=INSERTION CODE).                             
REMARK 500                                                                      
REMARK 500 STANDARD TABLE:                                                      
REMARK 500 FORMAT:(10X,I3,1X,A3,1X,A1,I4,A1,4X,F7.2,3X,F7.2)                    
REMARK 500                                                                      
REMARK 500 EXPECTED VALUES: GJ KLEYWEGT AND TA JONES (1996). PHI/PSI-           
REMARK 500 CHOLOGY: RAMACHANDRAN REVISITED. STRUCTURE 4, 1395 - 1400            
REMARK 500                                                                      
REMARK 500  M RES CSSEQI        PSI       PHI                                   
REMARK 500    ARG A  68       27.17   -141.49                                   
REMARK 500                                                                      
REMARK 500 REMARK: NULL                                                         
REMARK 800                                                                      
REMARK 800 SITE                                                                 
REMARK 800 SITE_IDENTIFIER: AC1                                                 
REMARK 800 EVIDENCE_CODE: SOFTWARE                                              
REMARK 800 SITE_DESCRIPTION: BINDING SITE FOR RESIDUE CL A 201                  
REMARK 800                                                                      
REMARK 800 SITE_IDENTIFIER: AC2                                                 
REMARK 800 EVIDENCE_CODE: SOFTWARE                                              
REMARK 800 SITE_DESCRIPTION: BINDING SITE FOR RESIDUE EDO A 202                 
REMARK 800                                                                      
REMARK 800 SITE_IDENTIFIER: AC3                                                 
REMARK 800 EVIDENCE_CODE: SOFTWARE                                              
REMARK 800 SITE_DESCRIPTION: BINDING SITE FOR RESIDUE CL A 203                  
REMARK 800                                                                      
REMARK 800 SITE_IDENTIFIER: AC4                                                 
REMARK 800 EVIDENCE_CODE: SOFTWARE                                              
REMARK 800 SITE_DESCRIPTION: BINDING SITE FOR RESIDUE CL A 204                  
REMARK 900                                                                      
REMARK 900 RELATED ENTRIES                                                      
REMARK 900 RELATED ID: 4H8X   RELATED DB: PDB                                   
REMARK 900 SAME PROTEIN CRYSTAL, DIFFERENT ABSORBED DOSE                        
REMARK 900 RELATED ID: 4H8Y   RELATED DB: PDB                                   
REMARK 900 SAME PROTEIN CRYSTAL, DIFFERENT ABSORBED DOSE                        
REMARK 900 RELATED ID: 4H8Z   RELATED DB: PDB                                   
REMARK 900 SAME PROTEIN CRYSTAL, DIFFERENT ABSORBED DOSE                        
REMARK 900 RELATED ID: 4H90   RELATED DB: PDB                                   
REMARK 900 SAME PROTEIN CRYSTAL, DIFFERENT ABSORBED DOSE                        
REMARK 900 RELATED ID: 4H91   RELATED DB: PDB                                   
REMARK 900 SAME PROTEIN CRYSTAL, DIFFERENT ABSORBED DOSE                        
REMARK 900 RELATED ID: 4H92   RELATED DB: PDB                                   
REMARK 900 SAME PROTEIN CRYSTAL, DIFFERENT ABSORBED DOSE                        
REMARK 900 RELATED ID: 4H93   RELATED DB: PDB                                   
REMARK 900 SAME PROTEIN CRYSTAL, DIFFERENT ABSORBED DOSE                        
REMARK 900 RELATED ID: 4H94   RELATED DB: PDB                                   
REMARK 900 SAME PROTEIN CRYSTAL, DIFFERENT ABSORBED DOSE                        
REMARK 900 RELATED ID: 4H9A   RELATED DB: PDB                                   
REMARK 900 SAME PROTEIN CRYSTAL, DIFFERENT ABSORBED DOSE                        
REMARK 900 RELATED ID: 4H9B   RELATED DB: PDB                                   
REMARK 900 SAME PROTEIN CRYSTAL, DIFFERENT ABSORBED DOSE                        
REMARK 900 RELATED ID: 4H9C   RELATED DB: PDB                                   
REMARK 900 SAME PROTEIN CRYSTAL, DIFFERENT ABSORBED DOSE                        
REMARK 900 RELATED ID: 4H9E   RELATED DB: PDB                                   
REMARK 900 SAME PROTEIN CRYSTAL, DIFFERENT ABSORBED DOSE                        
REMARK 900 RELATED ID: 4H9F   RELATED DB: PDB                                   
REMARK 900 SAME PROTEIN CRYSTAL, DIFFERENT ABSORBED DOSE                        
REMARK 900 RELATED ID: 4H9I   RELATED DB: PDB                                   
REMARK 900 SAME PROTEIN CRYSTAL, DIFFERENT ABSORBED DOSE                        
DBREF  4H9H A    1   129  UNP    P00698   LYSC_CHICK      19    147             
SEQRES   1 A  129  LYS VAL PHE GLY ARG CYS GLU LEU ALA ALA ALA MET LYS          
SEQRES   2 A  129  ARG HIS GLY LEU ASP ASN TYR ARG GLY TYR SER LEU GLY          
SEQRES   3 A  129  ASN TRP VAL CYS ALA ALA LYS PHE GLU SER ASN PHE ASN          
SEQRES   4 A  129  THR GLN ALA THR ASN ARG ASN THR ASP GLY SER THR ASP          
SEQRES   5 A  129  TYR GLY ILE LEU GLN ILE ASN SER ARG TRP TRP CYS ASN          
SEQRES   6 A  129  ASP GLY ARG THR PRO GLY SER ARG ASN LEU CYS ASN ILE          
SEQRES   7 A  129  PRO CYS SER ALA LEU LEU SER SER ASP ILE THR ALA SER          
SEQRES   8 A  129  VAL ASN CYS ALA LYS LYS ILE VAL SER ASP GLY ASN GLY          
SEQRES   9 A  129  MET ASN ALA TRP VAL ALA TRP ARG ASN ARG CYS LYS GLY          
SEQRES  10 A  129  THR ASP VAL GLN ALA TRP ILE ARG GLY CYS ARG LEU              
HET     CL  A 201       1                                                       
HET    EDO  A 202       4                                                       
HET     CL  A 203       1                                                       
HET     CL  A 204       1                                                       
HETNAM      CL CHLORIDE ION                                                     
HETNAM     EDO 1,2-ETHANEDIOL                                                   
HETSYN     EDO ETHYLENE GLYCOL                                                  
FORMUL   2   CL    3(CL 1-)                                                     
FORMUL   3  EDO    C2 H6 O2                                                     
FORMUL   6  HOH   *109(H2 O)                                                    
HELIX    1   1 GLY A    4  HIS A   15  1                                  12    
HELIX    2   2 ASN A   19  TYR A   23  5                                   5    
HELIX    3   3 SER A   24  ASN A   37  1                                  14    
HELIX    4   4 PRO A   79  SER A   85  5                                   7    
HELIX    5   5 ILE A   88  SER A  100  1                                  13    
HELIX    6   6 ASN A  103  ALA A  107  5                                   5    
HELIX    7   7 TRP A  108  CYS A  115  1                                   8    
HELIX    8   8 ASP A  119  ARG A  125  5                                   7    
SHEET    1   A 3 THR A  43  ARG A  45  0                                        
SHEET    2   A 3 THR A  51  TYR A  53 -1  O  ASP A  52   N  ASN A  44           
SHEET    3   A 3 ILE A  58  ASN A  59 -1  O  ILE A  58   N  TYR A  53           
SSBOND   1 CYS A    6    CYS A  127                          1555   1555  2.06  
SSBOND   2 CYS A   30    CYS A  115                          1555   1555  2.10  
SSBOND   3 CYS A   64    CYS A   80                          1555   1555  2.04  
SSBOND   4 CYS A   76    CYS A   94                          1555   1555  2.05  
SITE     1 AC1  4 GLY A  67  ARG A  68  THR A  69  SER A  72                    
SITE     1 AC2  8 GLN A  57  ILE A  58  ASN A  59  TRP A  63                    
SITE     2 AC2  8 ALA A 107  HOH A 336  HOH A 351  HOH A 358                    
SITE     1 AC3  3 TYR A  23  ASN A 113  HOH A 409                               
SITE     1 AC4  3 SER A  24  GLY A  26  GLN A 121                               
CRYST1   78.773   78.773   36.870  90.00  90.00  90.00 P 43 21 2     8          
ORIGX1      1.000000  0.000000  0.000000        0.00000                         
ORIGX2      0.000000  1.000000  0.000000        0.00000                         
ORIGX3      0.000000  0.000000  1.000000        0.00000                         
SCALE1      0.012695  0.000000  0.000000        0.00000                         
SCALE2      0.000000  0.012695  0.000000        0.00000                         
SCALE3      0.000000  0.000000  0.027122        0.00000                         
ATOM      1  N   LYS A   1     -10.091  -3.108   8.673  1.00 12.39           N  
ATOM      2  CA  LYS A   1     -10.437  -2.163   9.725  1.00 11.59           C  
ATOM      3  C   LYS A   1     -11.928  -2.218   9.940  1.00 10.27           C  
ATOM      4  O   LYS A   1     -12.689  -2.188   8.966  1.00 10.53           O  
ATOM      5  CB  LYS A   1     -10.046  -0.744   9.301  1.00 12.98           C  
ATOM      6  CG  LYS A   1     -10.505   0.356  10.263  1.00 14.34           C  
ATOM      7  CD  LYS A   1      -9.961   1.717   9.848  1.00 15.46           C  
ATOM      8  CE  LYS A   1     -10.549   2.847  10.687  1.00 16.48           C  
ATOM      9  NZ  LYS A   1     -10.128   2.762  12.113  1.00 24.20           N  
ATOM     10  N   VAL A   2     -12.362  -2.285  11.190  1.00 10.37           N  
ATOM     11  CA  VAL A   2     -13.776  -2.179  11.485  1.00 10.60           C  
ATOM     12  C   VAL A   2     -14.005  -0.770  12.001  1.00  9.69           C  
ATOM     13  O   VAL A   2     -13.508  -0.400  13.081  1.00 11.44           O  
ATOM     14  CB  VAL A   2     -14.244  -3.219  12.514  1.00 10.98           C  
ATOM     15  CG1 VAL A   2     -15.720  -3.020  12.831  1.00 13.25           C  
ATOM     16  CG2 VAL A   2     -13.989  -4.625  11.993  1.00 11.37           C  
ATOM     17  N   PHE A   3     -14.726   0.032  11.221  1.00 10.39           N  
ATOM     18  CA  PHE A   3     -15.019   1.412  11.588  1.00 11.77           C  
ATOM     19  C   PHE A   3     -16.081   1.488  12.653  1.00 12.08           C  
ATOM     20  O   PHE A   3     -16.990   0.668  12.707  1.00 11.83           O  
ATOM     21  CB  PHE A   3     -15.540   2.184  10.374  1.00 11.74           C  
ATOM     22  CG  PHE A   3     -14.474   2.746   9.493  1.00 10.61           C  
ATOM     23  CD1 PHE A   3     -14.127   4.089   9.566  1.00 11.29           C  
ATOM     24  CD2 PHE A   3     -13.840   1.945   8.552  1.00 11.86           C  
ATOM     25  CE1 PHE A   3     -13.165   4.619   8.740  1.00 12.16           C  
ATOM     26  CE2 PHE A   3     -12.873   2.464   7.733  1.00 12.26           C  
ATOM     27  CZ  PHE A   3     -12.528   3.806   7.819  1.00 12.98           C  
ATOM     28  N   GLY A   4     -15.984   2.527  13.482  1.00 13.55           N  
ATOM     29  CA  GLY A   4     -17.114   2.944  14.282  1.00 14.45           C  
ATOM     30  C   GLY A   4     -18.125   3.641  13.389  1.00 12.01           C  
ATOM     31  O   GLY A   4     -17.804   4.144  12.319  1.00 11.77           O  
ATOM     32  N   ARG A   5     -19.367   3.683  13.837  1.00 14.34           N  
ATOM     33  CA  ARG A   5     -20.434   4.297  13.067  1.00 12.73           C  
ATOM     34  C   ARG A   5     -20.172   5.779  12.697  1.00 12.49           C  
ATOM     35  O   ARG A   5     -20.196   6.162  11.521  1.00 12.68           O  
ATOM     36  CB  ARG A   5     -21.734   4.151  13.854  1.00 16.18           C  
ATOM     37  CG  ARG A   5     -22.919   4.799  13.206  1.00 14.31           C  
ATOM     38  CD  ARG A   5     -24.197   4.591  14.030  1.00 16.67           C  
ATOM     39  NE  ARG A   5     -24.140   5.149  15.387  1.00 18.34           N  
ATOM     40  CZ  ARG A   5     -24.465   6.401  15.715  1.00 18.02           C  
ATOM     41  NH1 ARG A   5     -24.861   7.265  14.790  1.00 16.86           N  
ATOM     42  NH2 ARG A   5     -24.385   6.799  16.980  1.00 23.67           N  
ATOM     43  N   CYS A   6     -19.925   6.608  13.707  1.00 12.78           N  
ATOM     44  CA  CYS A   6     -19.598   8.012  13.459  1.00 12.36           C  
ATOM     45  C   CYS A   6     -18.257   8.204  12.747  1.00 11.45           C  
ATOM     46  O   CYS A   6     -18.108   9.122  11.954  1.00 12.04           O  
ATOM     47  CB  CYS A   6     -19.641   8.819  14.754  1.00 15.11           C  
ATOM     48  SG  CYS A   6     -21.292   8.939  15.462  1.00 15.37           S  
ATOM     49  N   GLU A   7     -17.289   7.346  13.043  1.00 12.00           N  
ATOM     50  CA  GLU A   7     -16.001   7.398  12.384  1.00 11.46           C  
ATOM     51  C   GLU A   7     -16.185   7.195  10.877  1.00 10.72           C  
ATOM     52  O   GLU A   7     -15.582   7.893  10.071  1.00 11.74           O  
ATOM     53  CB  GLU A   7     -15.076   6.326  12.961  1.00 12.34           C  
ATOM     54  CG  GLU A   7     -13.671   6.342  12.405  1.00 14.33           C  
ATOM     55  CD  GLU A   7     -12.854   5.128  12.811  1.00 14.89           C  
ATOM     56  OE1 GLU A   7     -13.437   4.131  13.290  1.00 15.24           O  
ATOM     57  OE2 GLU A   7     -11.618   5.171  12.635  1.00 18.32           O  
ATOM     58  N   LEU A   8     -17.038   6.238  10.493  1.00 10.05           N  
ATOM     59  CA  LEU A   8     -17.254   5.968   9.077  1.00  8.89           C  
ATOM     60  C   LEU A   8     -18.018   7.108   8.432  1.00  8.96           C  
ATOM     61  O   LEU A   8     -17.711   7.505   7.316  1.00  9.66           O  
ATOM     62  CB  LEU A   8     -18.018   4.656   8.864  1.00 10.82           C  
ATOM     63  CG  LEU A   8     -18.274   4.316   7.393  1.00 10.02           C  
ATOM     64  CD1 LEU A   8     -16.962   4.171   6.625  1.00 12.07           C  
ATOM     65  CD2 LEU A   8     -19.092   3.051   7.289  1.00 11.67           C  
ATOM     66  N   ALA A   9     -19.024   7.630   9.128  1.00 10.44           N  
ATOM     67  CA  ALA A   9     -19.766   8.788   8.629  1.00 11.22           C  
ATOM     68  C   ALA A   9     -18.824   9.946   8.294  1.00 10.32           C  
ATOM     69  O   ALA A   9     -18.900  10.549   7.233  1.00 11.61           O  
ATOM     70  CB  ALA A   9     -20.813   9.219   9.642  1.00 13.61           C  
ATOM     71  N   ALA A  10     -17.908  10.231   9.213  1.00 12.27           N  
ATOM     72  CA  ALA A  10     -16.928  11.294   9.005  1.00 12.72           C  
ATOM     73  C   ALA A  10     -16.011  11.020   7.810  1.00 12.60           C  
ATOM     74  O   ALA A  10     -15.727  11.919   7.021  1.00 12.74           O  
ATOM     75  CB  ALA A  10     -16.110  11.493  10.257  1.00 13.67           C  
ATOM     76  N   ALA A  11     -15.550   9.781   7.680  1.00 11.50           N  
ATOM     77  CA  ALA A  11     -14.686   9.415   6.566  1.00 12.64           C  
ATOM     78  C   ALA A  11     -15.421   9.526   5.230  1.00 12.25           C  
ATOM     79  O   ALA A  11     -14.867   9.997   4.236  1.00 13.05           O  
ATOM     80  CB  ALA A  11     -14.145   8.009   6.758  1.00 13.75           C  
ATOM     81  N   MET A  12     -16.673   9.076   5.202  1.00 12.00           N  
ATOM     82  CA  MET A  12     -17.474   9.193   3.995  1.00 11.16           C  
ATOM     83  C   MET A  12     -17.688  10.655   3.621  1.00 11.62           C  
ATOM     84  O   MET A  12     -17.605  11.006   2.452  1.00 13.71           O  
ATOM     85  CB  MET A  12     -18.806   8.472   4.163  1.00 10.48           C  
ATOM     86  CG  MET A  12     -18.663   6.960   4.187  1.00  9.86           C  
ATOM     87  SD  MET A  12     -20.253   6.181   4.518  1.00 10.17           S  
ATOM     88  CE  MET A  12     -20.014   4.585   3.749  1.00 11.53           C  
ATOM     89  N   LYS A  13     -17.955  11.503   4.607  1.00 13.12           N  
ATOM     90  CA  LYS A  13     -18.140  12.930   4.344  1.00 15.43           C  
ATOM     91  C   LYS A  13     -16.853  13.570   3.828  1.00 15.95           C  
ATOM     92  O   LYS A  13     -16.876  14.353   2.875  1.00 16.16           O  
ATOM     93  CB  LYS A  13     -18.631  13.655   5.595  1.00 16.79           C  
ATOM     94  CG  LYS A  13     -18.763  15.159   5.399  1.00 18.20           C  
ATOM     95  CD  LYS A  13     -19.414  15.833   6.589  1.00 20.80           C  
ATOM     96  CE  LYS A  13     -19.489  17.339   6.361  1.00 24.01           C  
ATOM     97  NZ  LYS A  13     -20.215  18.039   7.448  1.00 26.54           N  
ATOM     98  N   ARG A  14     -15.729  13.203   4.437  1.00 15.91           N  
ATOM     99  CA  ARG A  14     -14.418  13.685   4.020  1.00 18.13           C  
ATOM    100  C   ARG A  14     -14.199  13.410   2.537  1.00 16.44           C  
ATOM    101  O   ARG A  14     -13.622  14.232   1.821  1.00 20.06           O  
ATOM    102  CB  ARG A  14     -13.323  13.009   4.856  1.00 19.32           C  
ATOM    103  CG  ARG A  14     -12.385  13.970   5.568  1.00 30.38           C  
ATOM    104  CD  ARG A  14     -11.009  13.989   4.941  1.00 24.13           C  
ATOM    105  NE  ARG A  14     -10.344  12.692   5.037  1.00 29.40           N  
ATOM    106  CZ  ARG A  14      -9.326  12.307   4.271  1.00 26.38           C  
ATOM    107  NH1 ARG A  14      -8.847  13.114   3.329  1.00 23.99           N  
ATOM    108  NH2 ARG A  14      -8.791  11.103   4.443  1.00 31.37           N  
ATOM    109  N   HIS A  15     -14.693  12.262   2.073  1.00 15.02           N  
ATOM    110  CA  HIS A  15     -14.500  11.828   0.692  1.00 16.20           C  
ATOM    111  C   HIS A  15     -15.635  12.215  -0.255  1.00 14.93           C  
ATOM    112  O   HIS A  15     -15.687  11.740  -1.387  1.00 16.95           O  
ATOM    113  CB  HIS A  15     -14.240  10.324   0.638  1.00 17.30           C  
ATOM    114  CG  HIS A  15     -12.894   9.934   1.164  1.00 14.84           C  
ATOM    115  ND1 HIS A  15     -12.667   9.644   2.490  1.00 17.03           N  
ATOM    116  CD2 HIS A  15     -11.698   9.811   0.542  1.00 23.10           C  
ATOM    117  CE1 HIS A  15     -11.392   9.341   2.661  1.00 18.96           C  
ATOM    118  NE2 HIS A  15     -10.782   9.440   1.495  1.00 22.80           N  
ATOM    119  N   GLY A  16     -16.525  13.086   0.206  1.00 14.70           N  
ATOM    120  CA  GLY A  16     -17.529  13.681  -0.653  1.00 15.92           C  
ATOM    121  C   GLY A  16     -18.757  12.829  -0.917  1.00 15.57           C  
ATOM    122  O   GLY A  16     -19.473  13.069  -1.880  1.00 15.07           O  
ATOM    123  N   LEU A  17     -19.022  11.842  -0.070  1.00 13.96           N  
ATOM    124  CA  LEU A  17     -20.165  10.961  -0.300  1.00 12.86           C  
ATOM    125  C   LEU A  17     -21.460  11.525   0.252  1.00 14.31           C  
ATOM    126  O   LEU A  17     -22.555  11.124  -0.150  1.00 16.28           O  
ATOM    127  CB  LEU A  17     -19.923   9.610   0.358  1.00 16.73           C  
ATOM    128  CG  LEU A  17     -19.591   8.379  -0.470  1.00 21.99           C  
ATOM    129  CD1 LEU A  17     -19.853   7.152   0.395  1.00 12.53           C  
ATOM    130  CD2 LEU A  17     -20.362   8.311  -1.785  1.00 11.27           C  
ATOM    131  N   ASP A  18     -21.344  12.441   1.205  1.00 16.53           N  
ATOM    132  CA  ASP A  18     -22.529  13.013   1.818  1.00 16.56           C  
ATOM    133  C   ASP A  18     -23.352  13.812   0.799  1.00 17.64           C  
ATOM    134  O   ASP A  18     -22.869  14.769   0.197  1.00 17.48           O  
ATOM    135  CB  ASP A  18     -22.169  13.854   3.047  1.00 18.53           C  
ATOM    136  CG  ASP A  18     -21.201  14.967   2.734  1.00 18.90           C  
ATOM    137  OD1 ASP A  18     -21.483  16.103   3.165  1.00 23.67           O  
ATOM    138  OD2 ASP A  18     -20.157  14.718   2.078  1.00 17.25           O  
ATOM    139  N   ASN A  19     -24.595  13.381   0.613  1.00 15.27           N  
ATOM    140  CA  ASN A  19     -25.502  13.900  -0.407  1.00 14.48           C  
ATOM    141  C   ASN A  19     -25.072  13.681  -1.862  1.00 13.50           C  
ATOM    142  O   ASN A  19     -25.601  14.304  -2.779  1.00 14.45           O  
ATOM    143  CB  ASN A  19     -25.895  15.357  -0.158  1.00 17.51           C  
ATOM    144  CG  ASN A  19     -27.350  15.601  -0.462  1.00 21.96           C  
ATOM    145  OD1 ASN A  19     -28.186  14.709  -0.280  1.00 25.17           O  
ATOM    146  ND2 ASN A  19     -27.666  16.791  -0.956  1.00 23.78           N  
ATOM    147  N   TYR A  20     -24.133  12.765  -2.081  1.00 12.47           N  
ATOM    148  CA  TYR A  20     -23.728  12.447  -3.436  1.00 11.86           C  
ATOM    149  C   TYR A  20     -24.901  11.817  -4.203  1.00 11.76           C  
ATOM    150  O   TYR A  20     -25.535  10.871  -3.722  1.00 11.14           O  
ATOM    151  CB  TYR A  20     -22.506  11.523  -3.431  1.00 13.18           C  
ATOM    152  CG  TYR A  20     -21.882  11.392  -4.801  1.00 11.80           C  
ATOM    153  CD1 TYR A  20     -20.924  12.301  -5.242  1.00 12.36           C  
ATOM    154  CD2 TYR A  20     -22.295  10.401  -5.684  1.00 11.05           C  
ATOM    155  CE1 TYR A  20     -20.376  12.207  -6.507  1.00 15.03           C  
ATOM    156  CE2 TYR A  20     -21.754  10.306  -6.945  1.00 13.55           C  
ATOM    157  CZ  TYR A  20     -20.798  11.210  -7.352  1.00 14.43           C  
ATOM    158  OH  TYR A  20     -20.258  11.100  -8.615  1.00 16.62           O  
ATOM    159  N   ARG A  21     -25.194  12.358  -5.386  1.00 11.69           N  
ATOM    160  CA  ARG A  21     -26.357  11.946  -6.184  1.00 12.81           C  
ATOM    161  C   ARG A  21     -27.656  12.037  -5.387  1.00 10.56           C  
ATOM    162  O   ARG A  21     -28.615  11.312  -5.652  1.00 12.00           O  
ATOM    163  CB  ARG A  21     -26.175  10.554  -6.778  1.00 13.93           C  
ATOM    164  CG  ARG A  21     -25.179  10.507  -7.915  1.00 17.41           C  
ATOM    165  CD  ARG A  21     -25.798  10.925  -9.232  1.00 21.95           C  
ATOM    166  NE  ARG A  21     -24.767  11.195 -10.231  1.00 27.89           N  
ATOM    167  CZ  ARG A  21     -24.958  11.110 -11.544  1.00 26.30           C  
ATOM    168  NH1 ARG A  21     -26.142  10.748 -12.017  1.00 30.67           N  
ATOM    169  NH2 ARG A  21     -23.960  11.373 -12.382  1.00 28.88           N  
ATOM    170  N   GLY A  22     -27.678  12.926  -4.402  1.00 10.61           N  
ATOM    171  CA  GLY A  22     -28.875  13.147  -3.610  1.00 11.67           C  
ATOM    172  C   GLY A  22     -29.060  12.213  -2.430  1.00 11.08           C  
ATOM    173  O   GLY A  22     -30.077  12.281  -1.745  1.00 11.18           O  
ATOM    174  N   TYR A  23     -28.093  11.331  -2.184  1.00  9.64           N  
ATOM    175  CA  TYR A  23     -28.211  10.370  -1.089  1.00  9.84           C  
ATOM    176  C   TYR A  23     -27.503  10.868   0.162  1.00  9.84           C  
ATOM    177  O   TYR A  23     -26.281  11.000   0.194  1.00  9.95           O  
ATOM    178  CB  TYR A  23     -27.658   9.014  -1.522  1.00  9.81           C  
ATOM    179  CG  TYR A  23     -28.539   8.343  -2.533  1.00  9.14           C  
ATOM    180  CD1 TYR A  23     -29.614   7.564  -2.126  1.00  8.94           C  
ATOM    181  CD2 TYR A  23     -28.312   8.500  -3.892  1.00  8.71           C  
ATOM    182  CE1 TYR A  23     -30.433   6.950  -3.040  1.00  9.14           C  
ATOM    183  CE2 TYR A  23     -29.131   7.892  -4.809  1.00  9.49           C  
ATOM    184  CZ  TYR A  23     -30.182   7.095  -4.372  1.00  9.29           C  
ATOM    185  OH  TYR A  23     -31.019   6.465  -5.272  1.00  9.49           O  
ATOM    186  N   SER A  24     -28.293  11.161   1.187  1.00 11.15           N  
ATOM    187  CA  SER A  24     -27.750  11.671   2.430  1.00 11.02           C  
ATOM    188  C   SER A  24     -26.777  10.691   3.071  1.00 10.53           C  
ATOM    189  O   SER A  24     -26.805   9.474   2.822  1.00 11.42           O  
ATOM    190  CB  SER A  24     -28.880  11.954   3.410  1.00 13.78           C  
ATOM    191  OG  SER A  24     -29.478  10.743   3.835  1.00 14.16           O  
ATOM    192  N   LEU A  25     -25.934  11.232   3.935  1.00 10.53           N  
ATOM    193  CA  LEU A  25     -24.924  10.440   4.603  1.00 11.22           C  
ATOM    194  C   LEU A  25     -25.488   9.222   5.330  1.00 10.47           C  
ATOM    195  O   LEU A  25     -24.864   8.161   5.319  1.00 10.56           O  
ATOM    196  CB  LEU A  25     -24.157  11.331   5.572  1.00 13.07           C  
ATOM    197  CG  LEU A  25     -22.861  10.796   6.158  1.00 12.32           C  
ATOM    198  CD1 LEU A  25     -21.894  10.367   5.073  1.00 16.06           C  
ATOM    199  CD2 LEU A  25     -22.260  11.893   7.013  1.00 13.81           C  
ATOM    200  N   GLY A  26     -26.648   9.360   5.967  1.00 10.43           N  
ATOM    201  CA  GLY A  26     -27.245   8.224   6.652  1.00 11.16           C  
ATOM    202  C   GLY A  26     -27.553   7.050   5.730  1.00  8.53           C  
ATOM    203  O   GLY A  26     -27.487   5.883   6.150  1.00  8.55           O  
ATOM    204  N   ASN A  27     -27.893   7.334   4.474  1.00  9.16           N  
ATOM    205  CA  ASN A  27     -28.103   6.267   3.501  1.00  8.90           C  
ATOM    206  C   ASN A  27     -26.851   5.431   3.298  1.00  8.59           C  
ATOM    207  O   ASN A  27     -26.925   4.207   3.219  1.00  8.06           O  
ATOM    208  CB  ASN A  27     -28.576   6.816   2.156  1.00  9.16           C  
ATOM    209  CG  ASN A  27     -30.051   7.131   2.162  1.00  8.23           C  
ATOM    210  OD1 ASN A  27     -30.878   6.233   2.113  1.00  9.20           O  
ATOM    211  ND2 ASN A  27     -30.390   8.418   2.286  1.00 10.97           N  
ATOM    212  N   TRP A  28     -25.717   6.110   3.179  1.00  7.58           N  
ATOM    213  CA  TRP A  28     -24.441   5.456   2.925  1.00  7.83           C  
ATOM    214  C   TRP A  28     -23.970   4.675   4.140  1.00  7.74           C  
ATOM    215  O   TRP A  28     -23.434   3.567   4.008  1.00  7.89           O  
ATOM    216  CB  TRP A  28     -23.398   6.503   2.523  1.00  9.01           C  
ATOM    217  CG  TRP A  28     -23.712   7.161   1.198  1.00  8.45           C  
ATOM    218  CD1 TRP A  28     -24.215   8.420   0.987  1.00  9.10           C  
ATOM    219  CD2 TRP A  28     -23.577   6.567  -0.098  1.00  7.86           C  
ATOM    220  NE1 TRP A  28     -24.381   8.638  -0.353  1.00  8.78           N  
ATOM    221  CE2 TRP A  28     -23.996   7.517  -1.041  1.00  8.78           C  
ATOM    222  CE3 TRP A  28     -23.133   5.321  -0.547  1.00  9.53           C  
ATOM    223  CZ2 TRP A  28     -23.977   7.268  -2.409  1.00 10.44           C  
ATOM    224  CZ3 TRP A  28     -23.104   5.076  -1.903  1.00 10.22           C  
ATOM    225  CH2 TRP A  28     -23.545   6.035  -2.820  1.00 10.31           C  
ATOM    226  N   VAL A  29     -24.175   5.242   5.333  1.00  8.21           N  
ATOM    227  CA  VAL A  29     -23.794   4.552   6.558  1.00  8.65           C  
ATOM    228  C   VAL A  29     -24.672   3.319   6.767  1.00  8.13           C  
ATOM    229  O   VAL A  29     -24.187   2.252   7.139  1.00  8.08           O  
ATOM    230  CB  VAL A  29     -23.838   5.499   7.789  1.00  9.13           C  
ATOM    231  CG1 VAL A  29     -23.571   4.733   9.066  1.00 10.50           C  
ATOM    232  CG2 VAL A  29     -22.824   6.621   7.638  1.00 10.77           C  
ATOM    233  N   CYS A  30     -25.971   3.455   6.538  1.00  8.52           N  
ATOM    234  CA  CYS A  30     -26.885   2.328   6.634  1.00  7.83           C  
ATOM    235  C   CYS A  30     -26.506   1.214   5.656  1.00  8.53           C  
ATOM    236  O   CYS A  30     -26.499   0.031   6.013  1.00  8.21           O  
ATOM    237  CB  CYS A  30     -28.322   2.816   6.391  1.00  9.38           C  
ATOM    238  SG  CYS A  30     -29.591   1.539   6.567  1.00 11.41           S  
ATOM    239  N   ALA A  31     -26.183   1.594   4.426  1.00  7.99           N  
ATOM    240  CA  ALA A  31     -25.787   0.597   3.443  1.00  7.36           C  
ATOM    241  C   ALA A  31     -24.544  -0.156   3.917  1.00  6.99           C  
ATOM    242  O   ALA A  31     -24.466  -1.384   3.834  1.00  8.46           O  
ATOM    243  CB  ALA A  31     -25.552   1.249   2.079  1.00  9.32           C  
ATOM    244  N   ALA A  32     -23.560   0.590   4.397  1.00  7.88           N  
ATOM    245  CA  ALA A  32     -22.334  -0.040   4.857  1.00  7.09           C  
ATOM    246  C   ALA A  32     -22.593  -0.944   6.058  1.00  7.91           C  
ATOM    247  O   ALA A  32     -21.983  -2.009   6.183  1.00  7.66           O  
ATOM    248  CB  ALA A  32     -21.301   0.993   5.200  1.00  9.00           C  
ATOM    249  N   LYS A  33     -23.484  -0.531   6.952  1.00  7.49           N  
ATOM    250  CA  LYS A  33     -23.809  -1.356   8.112  1.00  9.07           C  
ATOM    251  C   LYS A  33     -24.276  -2.734   7.671  1.00  7.92           C  
ATOM    252  O   LYS A  33     -23.786  -3.753   8.154  1.00  8.57           O  
ATOM    253  CB  LYS A  33     -24.905  -0.695   8.961  1.00  8.81           C  
ATOM    254  CG  LYS A  33     -25.461  -1.586  10.058  1.00 11.57           C  
ATOM    255  CD  LYS A  33     -24.444  -1.762  11.169  1.00 12.84           C  
ATOM    256  CE  LYS A  33     -25.021  -2.566  12.321  1.00 16.53           C  
ATOM    257  NZ  LYS A  33     -24.003  -2.763  13.403  1.00 18.82           N  
ATOM    258  N   PHE A  34     -25.221  -2.769   6.744  1.00  8.07           N  
ATOM    259  CA  PHE A  34     -25.816  -4.039   6.373  1.00  8.61           C  
ATOM    260  C   PHE A  34     -25.026  -4.795   5.320  1.00  8.58           C  
ATOM    261  O   PHE A  34     -25.145  -6.024   5.232  1.00 10.42           O  
ATOM    262  CB  PHE A  34     -27.289  -3.871   6.014  1.00  9.82           C  
ATOM    263  CG  PHE A  34     -28.111  -3.417   7.183  1.00  9.47           C  
ATOM    264  CD1 PHE A  34     -28.847  -2.244   7.134  1.00 12.28           C  
ATOM    265  CD2 PHE A  34     -28.113  -4.159   8.359  1.00 10.18           C  
ATOM    266  CE1 PHE A  34     -29.592  -1.834   8.222  1.00 15.14           C  
ATOM    267  CE2 PHE A  34     -28.854  -3.749   9.450  1.00 10.45           C  
ATOM    268  CZ  PHE A  34     -29.585  -2.576   9.378  1.00 12.62           C  
ATOM    269  N   GLU A  35     -24.195  -4.105   4.546  1.00  8.05           N  
ATOM    270  CA  GLU A  35     -23.323  -4.799   3.603  1.00  7.71           C  
ATOM    271  C   GLU A  35     -22.148  -5.462   4.300  1.00  8.16           C  
ATOM    272  O   GLU A  35     -21.802  -6.606   3.980  1.00  9.02           O  
ATOM    273  CB  GLU A  35     -22.806  -3.835   2.535  1.00  8.28           C  
ATOM    274  CG  GLU A  35     -23.858  -3.339   1.558  1.00  8.30           C  
ATOM    275  CD  GLU A  35     -24.427  -4.412   0.640  1.00  8.97           C  
ATOM    276  OE1 GLU A  35     -23.997  -5.588   0.683  1.00 10.03           O  
ATOM    277  OE2 GLU A  35     -25.348  -4.054  -0.132  1.00  9.62           O  
ATOM    278  N   SER A  36     -21.506  -4.750   5.230  1.00  7.79           N  
ATOM    279  CA  SER A  36     -20.227  -5.213   5.766  1.00  8.01           C  
ATOM    280  C   SER A  36     -20.095  -5.146   7.274  1.00  8.62           C  
ATOM    281  O   SER A  36     -19.053  -5.521   7.808  1.00  9.19           O  
ATOM    282  CB  SER A  36     -19.100  -4.371   5.186  1.00  8.47           C  
ATOM    283  OG  SER A  36     -19.195  -3.044   5.692  1.00  8.21           O  
ATOM    284  N   ASN A  37     -21.117  -4.647   7.962  1.00  9.08           N  
ATOM    285  CA  ASN A  37     -20.993  -4.327   9.385  1.00  8.65           C  
ATOM    286  C   ASN A  37     -19.796  -3.427   9.673  1.00  8.63           C  
ATOM    287  O   ASN A  37     -19.148  -3.551  10.729  1.00  9.65           O  
ATOM    288  CB  ASN A  37     -20.969  -5.579  10.285  1.00 12.34           C  
ATOM    289  CG  ASN A  37     -21.433  -5.287  11.710  1.00 11.63           C  
ATOM    290  OD1 ASN A  37     -22.041  -4.256  11.975  1.00 14.91           O  
ATOM    291  ND2 ASN A  37     -21.130  -6.199  12.633  1.00 16.88           N  
ATOM    292  N   PHE A  38     -19.500  -2.536   8.732  1.00  7.54           N  
ATOM    293  CA  PHE A  38     -18.457  -1.515   8.843  1.00  7.93           C  
ATOM    294  C   PHE A  38     -17.038  -2.091   8.751  1.00  8.76           C  
ATOM    295  O   PHE A  38     -16.077  -1.411   9.092  1.00  9.17           O  
ATOM    296  CB  PHE A  38     -18.590  -0.663  10.114  1.00  9.25           C  
ATOM    297  CG  PHE A  38     -19.914   0.058  10.275  1.00  7.91           C  
ATOM    298  CD1 PHE A  38     -20.638   0.554   9.191  1.00  8.39           C  
ATOM    299  CD2 PHE A  38     -20.411   0.277  11.554  1.00  9.36           C  
ATOM    300  CE1 PHE A  38     -21.829   1.264   9.396  1.00  9.32           C  
ATOM    301  CE2 PHE A  38     -21.607   0.968  11.760  1.00 11.56           C  
ATOM    302  CZ  PHE A  38     -22.315   1.459  10.682  1.00  9.90           C  
ATOM    303  N   ASN A  39     -16.907  -3.320   8.259  1.00  8.32           N  
ATOM    304  CA  ASN A  39     -15.607  -3.989   8.158  1.00  8.53           C  
ATOM    305  C   ASN A  39     -15.045  -3.854   6.752  1.00  7.86           C  
ATOM    306  O   ASN A  39     -15.616  -4.413   5.805  1.00  8.23           O  
ATOM    307  CB  ASN A  39     -15.786  -5.469   8.506  1.00  9.56           C  
ATOM    308  CG  ASN A  39     -14.476  -6.224   8.620  1.00  8.46           C  
ATOM    309  OD1 ASN A  39     -13.413  -5.733   8.256  1.00  8.52           O  
ATOM    310  ND2 ASN A  39     -14.556  -7.430   9.174  1.00 11.95           N  
ATOM    311  N   THR A  40     -13.931  -3.142   6.590  1.00  8.04           N  
ATOM    312  CA  THR A  40     -13.356  -2.969   5.258  1.00  8.65           C  
ATOM    313  C   THR A  40     -12.887  -4.273   4.640  1.00  7.80           C  
ATOM    314  O   THR A  40     -12.744  -4.348   3.424  1.00  8.58           O  
ATOM    315  CB  THR A  40     -12.163  -1.989   5.215  1.00  9.19           C  
ATOM    316  OG1 THR A  40     -11.039  -2.548   5.895  1.00 10.85           O  
ATOM    317  CG2 THR A  40     -12.510  -0.637   5.826  1.00 10.47           C  
ATOM    318  N   GLN A  41     -12.616  -5.283   5.468  1.00  7.71           N  
ATOM    319  CA  GLN A  41     -12.081  -6.539   4.932  1.00  8.24           C  
ATOM    320  C   GLN A  41     -13.141  -7.557   4.556  1.00  8.83           C  
ATOM    321  O   GLN A  41     -12.791  -8.674   4.160  1.00 11.01           O  
ATOM    322  CB  GLN A  41     -11.073  -7.168   5.899  1.00  8.53           C  
ATOM    323  CG  GLN A  41      -9.876  -6.270   6.141  1.00 10.14           C  
ATOM    324  CD  GLN A  41      -8.772  -6.985   6.859  1.00  8.89           C  
ATOM    325  OE1 GLN A  41      -8.653  -6.898   8.094  1.00 10.99           O  
ATOM    326  NE2 GLN A  41      -7.977  -7.732   6.122  1.00 10.64           N  
ATOM    327  N   ALA A  42     -14.407  -7.184   4.639  1.00  8.46           N  
ATOM    328  CA  ALA A  42     -15.509  -8.077   4.293  1.00  9.22           C  
ATOM    329  C   ALA A  42     -15.439  -8.533   2.840  1.00  8.57           C  
ATOM    330  O   ALA A  42     -15.229  -7.732   1.945  1.00  8.10           O  
ATOM    331  CB  ALA A  42     -16.836  -7.383   4.551  1.00  9.92           C  
ATOM    332  N   THR A  43     -15.608  -9.837   2.620  1.00  8.51           N  
ATOM    333  CA  THR A  43     -15.755 -10.402   1.283  1.00  9.63           C  
ATOM    334  C   THR A  43     -16.899 -11.400   1.291  1.00 10.51           C  
ATOM    335  O   THR A  43     -17.166 -12.041   2.308  1.00 13.73           O  
ATOM    336  CB  THR A  43     -14.500 -11.151   0.802  1.00 10.36           C  
ATOM    337  OG1 THR A  43     -14.205 -12.243   1.689  1.00 11.01           O  
ATOM    338  CG2 THR A  43     -13.301 -10.230   0.703  1.00 11.55           C  
ATOM    339  N   ASN A  44     -17.572 -11.556   0.154  1.00  9.04           N  
ATOM    340  CA  ASN A  44     -18.616 -12.553   0.057  1.00 10.18           C  
ATOM    341  C   ASN A  44     -18.737 -13.048  -1.364  1.00  9.07           C  
ATOM    342  O   ASN A  44     -18.827 -12.264  -2.294  1.00  9.49           O  
ATOM    343  CB  ASN A  44     -19.943 -12.012   0.584  1.00 14.69           C  
ATOM    344  CG  ASN A  44     -19.951 -11.884   2.114  1.00 18.07           C  
ATOM    345  OD1 ASN A  44     -20.032 -12.881   2.842  1.00 20.69           O  
ATOM    346  ND2 ASN A  44     -19.825 -10.655   2.604  1.00 18.81           N  
ATOM    347  N  AARG A  45     -18.724 -14.368  -1.519  0.44 11.20           N  
ATOM    348  N  BARG A  45     -18.778 -14.367  -1.514  0.56 11.18           N  
ATOM    349  CA AARG A  45     -18.856 -14.983  -2.829  0.44 12.05           C  
ATOM    350  CA BARG A  45     -18.824 -15.027  -2.813  0.56 12.04           C  
ATOM    351  C  AARG A  45     -20.320 -15.011  -3.231  0.44 13.93           C  
ATOM    352  C  BARG A  45     -20.274 -15.187  -3.273  0.56 14.03           C  
ATOM    353  O  AARG A  45     -21.207 -15.251  -2.414  0.44 13.67           O  
ATOM    354  O  BARG A  45     -21.110 -15.689  -2.517  0.56 14.44           O  
ATOM    355  CB AARG A  45     -18.300 -16.408  -2.821  0.44 13.95           C  
ATOM    356  CB BARG A  45     -18.144 -16.392  -2.673  0.56 13.78           C  
ATOM    357  CG AARG A  45     -17.945 -16.946  -4.212  0.44 13.85           C  
ATOM    358  CG BARG A  45     -18.250 -17.325  -3.866  0.56 13.68           C  
ATOM    359  CD AARG A  45     -16.584 -16.428  -4.635  0.44 14.60           C  
ATOM    360  CD BARG A  45     -17.442 -16.839  -5.058  0.56 11.51           C  
ATOM    361  NE AARG A  45     -16.289 -16.620  -6.055  0.44 16.23           N  
ATOM    362  NE BARG A  45     -16.223 -16.111  -4.707  0.56 14.26           N  
ATOM    363  CZ AARG A  45     -15.438 -17.527  -6.520  0.44 13.88           C  
ATOM    364  CZ BARG A  45     -15.074 -16.664  -4.333  0.56 13.28           C  
ATOM    365  NH1AARG A  45     -14.810 -18.331  -5.675  0.44 16.84           N  
ATOM    366  NH1BARG A  45     -14.040 -15.883  -4.060  0.56 12.32           N  
ATOM    367  NH2AARG A  45     -15.207 -17.630  -7.825  0.44 13.12           N  
ATOM    368  NH2BARG A  45     -14.957 -17.979  -4.213  0.56 14.78           N  
ATOM    369  N   ASN A  46     -20.562 -14.756  -4.504  1.00 13.44           N  
ATOM    370  CA  ASN A  46     -21.907 -14.826  -5.064  1.00 15.74           C  
ATOM    371  C   ASN A  46     -22.098 -16.104  -5.847  1.00 16.52           C  
ATOM    372  O   ASN A  46     -21.131 -16.720  -6.276  1.00 18.20           O  
ATOM    373  CB  ASN A  46     -22.155 -13.649  -5.998  1.00 16.47           C  
ATOM    374  CG  ASN A  46     -21.978 -12.329  -5.312  1.00 12.59           C  
ATOM    375  OD1 ASN A  46     -21.252 -11.466  -5.790  1.00 19.01           O  
ATOM    376  ND2 ASN A  46     -22.639 -12.159  -4.178  1.00 19.15           N  
ATOM    377  N   THR A  47     -23.358 -16.482  -6.042  1.00 22.13           N  
ATOM    378  CA  THR A  47     -23.692 -17.709  -6.756  1.00 24.33           C  
ATOM    379  C   THR A  47     -23.128 -17.735  -8.181  1.00 20.32           C  
ATOM    380  O   THR A  47     -22.768 -18.800  -8.691  1.00 29.50           O  
ATOM    381  CB  THR A  47     -25.220 -17.952  -6.769  1.00 23.82           C  
ATOM    382  OG1 THR A  47     -25.896 -16.745  -7.148  1.00 28.80           O  
ATOM    383  CG2 THR A  47     -25.698 -18.369  -5.388  1.00 26.06           C  
ATOM    384  N   ASP A  48     -23.038 -16.568  -8.811  1.00 20.40           N  
ATOM    385  CA  ASP A  48     -22.532 -16.481 -10.178  1.00 19.66           C  
ATOM    386  C   ASP A  48     -21.006 -16.591 -10.267  1.00 23.32           C  
ATOM    387  O   ASP A  48     -20.450 -16.614 -11.360  1.00 21.67           O  
ATOM    388  CB  ASP A  48     -23.052 -15.216 -10.892  1.00 19.63           C  
ATOM    389  CG  ASP A  48     -22.355 -13.934 -10.440  1.00 20.24           C  
ATOM    390  OD1 ASP A  48     -21.680 -13.938  -9.390  1.00 19.75           O  
ATOM    391  OD2 ASP A  48     -22.484 -12.904 -11.136  1.00 25.10           O  
ATOM    392  N   GLY A  49     -20.336 -16.669  -9.117  1.00 18.96           N  
ATOM    393  CA  GLY A  49     -18.888 -16.796  -9.084  1.00 16.56           C  
ATOM    394  C   GLY A  49     -18.160 -15.484  -8.859  1.00 13.51           C  
ATOM    395  O   GLY A  49     -16.951 -15.481  -8.598  1.00 15.63           O  
ATOM    396  N   SER A  50     -18.871 -14.368  -8.987  1.00 12.00           N  
ATOM    397  CA  SER A  50     -18.298 -13.071  -8.641  1.00 11.34           C  
ATOM    398  C   SER A  50     -18.157 -12.963  -7.120  1.00  9.74           C  
ATOM    399  O   SER A  50     -18.670 -13.805  -6.385  1.00 10.09           O  
ATOM    400  CB  SER A  50     -19.157 -11.920  -9.179  1.00 11.09           C  
ATOM    401  OG  SER A  50     -20.407 -11.858  -8.526  1.00 12.99           O  
ATOM    402  N   THR A  51     -17.461 -11.925  -6.669  1.00  8.14           N  
ATOM    403  CA  THR A  51     -17.237 -11.688  -5.244  1.00  7.97           C  
ATOM    404  C   THR A  51     -17.515 -10.219  -4.942  1.00  8.18           C  
ATOM    405  O   THR A  51     -17.258  -9.360  -5.784  1.00  7.64           O  
ATOM    406  CB  THR A  51     -15.794 -12.085  -4.844  1.00  7.57           C  
ATOM    407  OG1 THR A  51     -15.577 -13.461  -5.171  1.00  9.18           O  
ATOM    408  CG2 THR A  51     -15.535 -11.916  -3.347  1.00  9.62           C  
ATOM    409  N   ASP A  52     -18.064  -9.956  -3.747  1.00  7.08           N  
ATOM    410  CA  ASP A  52     -18.279  -8.599  -3.243  1.00  8.59           C  
ATOM    411  C   ASP A  52     -17.194  -8.243  -2.243  1.00  7.35           C  
ATOM    412  O   ASP A  52     -16.830  -9.072  -1.385  1.00  8.32           O  
ATOM    413  CB  ASP A  52     -19.625  -8.487  -2.533  1.00 10.51           C  
ATOM    414  CG  ASP A  52     -20.759  -8.993  -3.375  1.00 11.33           C  
ATOM    415  OD1 ASP A  52     -20.821  -8.678  -4.577  1.00 13.38           O  
ATOM    416  OD2 ASP A  52     -21.590  -9.747  -2.823  1.00 20.03           O  
ATOM    417  N   TYR A  53     -16.698  -7.015  -2.326  1.00  7.50           N  
ATOM    418  CA  TYR A  53     -15.529  -6.608  -1.559  1.00  7.56           C  
ATOM    419  C   TYR A  53     -15.742  -5.317  -0.789  1.00  7.16           C  
ATOM    420  O   TYR A  53     -16.187  -4.324  -1.350  1.00  7.87           O  
ATOM    421  CB  TYR A  53     -14.338  -6.382  -2.490  1.00  8.08           C  
ATOM    422  CG  TYR A  53     -13.877  -7.606  -3.216  1.00  7.11           C  
ATOM    423  CD1 TYR A  53     -12.846  -8.391  -2.707  1.00  8.22           C  
ATOM    424  CD2 TYR A  53     -14.454  -7.982  -4.427  1.00  8.71           C  
ATOM    425  CE1 TYR A  53     -12.393  -9.524  -3.382  1.00  8.23           C  
ATOM    426  CE2 TYR A  53     -14.015  -9.124  -5.115  1.00  7.65           C  
ATOM    427  CZ  TYR A  53     -12.990  -9.895  -4.568  1.00  7.37           C  
ATOM    428  OH  TYR A  53     -12.532 -11.020  -5.210  1.00  7.95           O  
ATOM    429  N   GLY A  54     -15.337  -5.314   0.475  1.00  7.19           N  
ATOM    430  CA  GLY A  54     -15.184  -4.078   1.219  1.00  8.53           C  
ATOM    431  C   GLY A  54     -16.422  -3.584   1.927  1.00  7.10           C  
ATOM    432  O   GLY A  54     -17.435  -4.265   2.014  1.00  7.71           O  
ATOM    433  N   ILE A  55     -16.311  -2.360   2.435  1.00  8.36           N  
ATOM    434  CA  ILE A  55     -17.341  -1.789   3.295  1.00  9.93           C  
ATOM    435  C   ILE A  55     -18.678  -1.645   2.618  1.00  8.66           C  
ATOM    436  O   ILE A  55     -19.700  -1.678   3.288  1.00  8.97           O  
ATOM    437  CB  ILE A  55     -17.002  -0.388   3.852  1.00 15.40           C  
ATOM    438  CG1 ILE A  55     -16.648   0.598   2.734  1.00 13.80           C  
ATOM    439  CG2 ILE A  55     -15.939  -0.451   4.902  1.00 16.62           C  
ATOM    440  CD1 ILE A  55     -16.762   2.068   3.139  1.00 19.18           C  
ATOM    441  N   LEU A  56     -18.661  -1.487   1.292  1.00  9.13           N  
ATOM    442  CA  LEU A  56     -19.885  -1.398   0.507  1.00  9.00           C  
ATOM    443  C   LEU A  56     -20.095  -2.595  -0.429  1.00  7.72           C  
ATOM    444  O   LEU A  56     -20.943  -2.543  -1.316  1.00  9.78           O  
ATOM    445  CB  LEU A  56     -19.946  -0.067  -0.271  1.00  9.81           C  
ATOM    446  CG  LEU A  56     -20.223   1.163   0.618  1.00  9.62           C  
ATOM    447  CD1 LEU A  56     -19.975   2.455  -0.124  1.00 12.67           C  
ATOM    448  CD2 LEU A  56     -21.645   1.164   1.182  1.00 11.55           C  
ATOM    449  N   GLN A  57     -19.328  -3.671  -0.219  1.00  7.77           N  
ATOM    450  CA  GLN A  57     -19.568  -4.946  -0.907  1.00  8.24           C  
ATOM    451  C   GLN A  57     -19.741  -4.764  -2.414  1.00  7.94           C  
ATOM    452  O   GLN A  57     -20.725  -5.211  -3.023  1.00  9.24           O  
ATOM    453  CB  GLN A  57     -20.752  -5.672  -0.263  1.00  7.75           C  
ATOM    454  CG  GLN A  57     -20.418  -6.201   1.122  1.00  8.34           C  
ATOM    455  CD  GLN A  57     -19.438  -7.341   1.070  1.00  8.21           C  
ATOM    456  OE1 GLN A  57     -19.820  -8.481   0.809  1.00  9.63           O  
ATOM    457  NE2 GLN A  57     -18.158  -7.038   1.252  1.00  9.14           N  
ATOM    458  N   ILE A  58     -18.748  -4.111  -2.998  1.00  7.25           N  
ATOM    459  CA  ILE A  58     -18.710  -3.823  -4.425  1.00  8.57           C  
ATOM    460  C   ILE A  58     -18.316  -5.077  -5.201  1.00  8.01           C  
ATOM    461  O   ILE A  58     -17.356  -5.778  -4.846  1.00  8.61           O  
ATOM    462  CB  ILE A  58     -17.774  -2.653  -4.669  1.00  9.54           C  
ATOM    463  CG1 ILE A  58     -18.417  -1.383  -4.093  1.00 10.98           C  
ATOM    464  CG2 ILE A  58     -17.435  -2.518  -6.137  1.00 10.10           C  
ATOM    465  CD1 ILE A  58     -17.526  -0.172  -4.131  1.00 13.17           C  
ATOM    466  N  AASN A  59     -19.036  -5.335  -6.287  0.51  9.07           N  
ATOM    467  N  BASN A  59     -19.095  -5.392  -6.232  0.49  9.07           N  
ATOM    468  CA AASN A  59     -19.033  -6.635  -6.945  0.51 10.01           C  
ATOM    469  CA BASN A  59     -18.932  -6.660  -6.916  0.49 10.01           C  
ATOM    470  C  AASN A  59     -18.120  -6.740  -8.172  0.51  8.61           C  
ATOM    471  C  BASN A  59     -17.902  -6.646  -8.033  0.49  8.58           C  
ATOM    472  O  AASN A  59     -18.155  -5.876  -9.051  0.51  9.11           O  
ATOM    473  O  BASN A  59     -17.627  -5.631  -8.682  0.49 10.28           O  
ATOM    474  CB AASN A  59     -20.474  -6.975  -7.322  0.51 11.99           C  
ATOM    475  CB BASN A  59     -20.273  -7.236  -7.404  0.49 11.79           C  
ATOM    476  CG AASN A  59     -20.601  -8.307  -7.969  0.51  9.02           C  
ATOM    477  CG BASN A  59     -20.783  -6.564  -8.658  0.49 12.32           C  
ATOM    478  OD1AASN A  59     -20.610  -8.406  -9.184  0.51 14.10           O  
ATOM    479  OD1BASN A  59     -20.194  -6.694  -9.731  0.49 12.93           O  
ATOM    480  ND2AASN A  59     -20.690  -9.346  -7.172  0.51 12.18           N  
ATOM    481  ND2BASN A  59     -21.909  -5.876  -8.544  0.49 13.11           N  
ATOM    482  N   SER A  60     -17.324  -7.813  -8.229  1.00  8.83           N  
ATOM    483  CA  SER A  60     -16.346  -8.028  -9.283  1.00  9.67           C  
ATOM    484  C   SER A  60     -16.942  -8.319 -10.664  1.00  9.70           C  
ATOM    485  O   SER A  60     -16.202  -8.381 -11.638  1.00 11.56           O  
ATOM    486  CB  SER A  60     -15.423  -9.186  -8.898  1.00  8.62           C  
ATOM    487  OG  SER A  60     -16.152 -10.390  -8.807  1.00  9.59           O  
ATOM    488  N   ARG A  61     -18.245  -8.528 -10.764  1.00 10.21           N  
ATOM    489  CA  ARG A  61     -18.857  -8.766 -12.072  1.00 11.22           C  
ATOM    490  C   ARG A  61     -18.728  -7.514 -12.932  1.00 11.49           C  
ATOM    491  O   ARG A  61     -18.502  -7.607 -14.140  1.00 13.98           O  
ATOM    492  CB  ARG A  61     -20.320  -9.197 -11.921  1.00 13.72           C  
ATOM    493  CG  ARG A  61     -21.191  -9.140 -13.172  1.00 21.02           C  
ATOM    494  CD  ARG A  61     -20.959 -10.315 -14.096  1.00 24.95           C  
ATOM    495  NE  ARG A  61     -20.863 -11.590 -13.392  1.00 26.09           N  
ATOM    496  CZ  ARG A  61     -20.123 -12.610 -13.818  1.00 29.67           C  
ATOM    497  NH1 ARG A  61     -20.076 -13.738 -13.121  1.00 28.49           N  
ATOM    498  NH2 ARG A  61     -19.420 -12.492 -14.938  1.00 27.14           N  
ATOM    499  N   TRP A  62     -18.814  -6.337 -12.318  1.00 12.01           N  
ATOM    500  CA  TRP A  62     -18.789  -5.091 -13.074  1.00 10.64           C  
ATOM    501  C   TRP A  62     -17.673  -4.136 -12.708  1.00 10.67           C  
ATOM    502  O   TRP A  62     -17.178  -3.406 -13.560  1.00 12.10           O  
ATOM    503  CB  TRP A  62     -20.121  -4.344 -12.915  1.00 13.90           C  
ATOM    504  CG  TRP A  62     -21.281  -5.038 -13.532  1.00 16.61           C  
ATOM    505  CD1 TRP A  62     -22.298  -5.670 -12.883  1.00 21.08           C  
ATOM    506  CD2 TRP A  62     -21.548  -5.173 -14.929  1.00 23.81           C  
ATOM    507  NE1 TRP A  62     -23.191  -6.188 -13.793  1.00 24.24           N  
ATOM    508  CE2 TRP A  62     -22.749  -5.898 -15.056  1.00 18.58           C  
ATOM    509  CE3 TRP A  62     -20.885  -4.756 -16.085  1.00 21.00           C  
ATOM    510  CZ2 TRP A  62     -23.305  -6.211 -16.297  1.00 27.50           C  
ATOM    511  CZ3 TRP A  62     -21.440  -5.065 -17.320  1.00 30.23           C  
ATOM    512  CH2 TRP A  62     -22.636  -5.785 -17.413  1.00 26.08           C  
ATOM    513  N   TRP A  63     -17.287  -4.097 -11.430  1.00  9.81           N  
ATOM    514  CA  TRP A  63     -16.666  -2.888 -10.911  1.00 10.32           C  
ATOM    515  C   TRP A  63     -15.182  -2.964 -10.626  1.00 10.30           C  
ATOM    516  O   TRP A  63     -14.509  -1.954 -10.632  1.00 11.33           O  
ATOM    517  CB  TRP A  63     -17.407  -2.397  -9.658  1.00  9.76           C  
ATOM    518  CG  TRP A  63     -18.862  -2.210  -9.953  1.00 10.47           C  
ATOM    519  CD1 TRP A  63     -19.890  -2.978  -9.517  1.00 11.47           C  
ATOM    520  CD2 TRP A  63     -19.434  -1.224 -10.822  1.00 11.28           C  
ATOM    521  NE1 TRP A  63     -21.084  -2.512 -10.030  1.00 11.55           N  
ATOM    522  CE2 TRP A  63     -20.825  -1.439 -10.842  1.00 12.28           C  
ATOM    523  CE3 TRP A  63     -18.907  -0.171 -11.571  1.00 12.39           C  
ATOM    524  CZ2 TRP A  63     -21.699  -0.632 -11.585  1.00 12.74           C  
ATOM    525  CZ3 TRP A  63     -19.781   0.624 -12.308  1.00 13.10           C  
ATOM    526  CH2 TRP A  63     -21.155   0.381 -12.310  1.00 14.63           C  
ATOM    527  N   CYS A  64     -14.665  -4.160 -10.369  1.00  9.79           N  
ATOM    528  CA  CYS A  64     -13.253  -4.299 -10.034  1.00  9.25           C  
ATOM    529  C   CYS A  64     -12.702  -5.589 -10.596  1.00  8.87           C  
ATOM    530  O   CYS A  64     -13.454  -6.472 -10.933  1.00 10.13           O  
ATOM    531  CB  CYS A  64     -13.054  -4.241  -8.516  1.00 10.38           C  
ATOM    532  SG  CYS A  64     -13.848  -5.577  -7.533  1.00 10.04           S  
ATOM    533  N   ASN A  65     -11.376  -5.689 -10.665  1.00  9.84           N  
ATOM    534  CA  ASN A  65     -10.747  -6.922 -11.145  1.00  9.28           C  
ATOM    535  C   ASN A  65     -10.206  -7.801 -10.036  1.00  8.27           C  
ATOM    536  O   ASN A  65      -9.391  -7.349  -9.252  1.00  8.95           O  
ATOM    537  CB  ASN A  65      -9.596  -6.640 -12.095  1.00 10.62           C  
ATOM    538  CG  ASN A  65      -8.950  -7.919 -12.544  1.00 11.26           C  
ATOM    539  OD1 ASN A  65      -9.619  -8.771 -13.097  1.00 10.81           O  
ATOM    540  ND2 ASN A  65      -7.665  -8.082 -12.261  1.00 14.16           N  
ATOM    541  N   ASP A  66     -10.640  -9.058 -10.015  1.00  8.50           N  
ATOM    542  CA  ASP A  66     -10.080 -10.043  -9.100  1.00  8.58           C  
ATOM    543  C   ASP A  66      -9.448 -11.237  -9.809  1.00  9.24           C  
ATOM    544  O   ASP A  66      -8.975 -12.158  -9.135  1.00  9.60           O  
ATOM    545  CB  ASP A  66     -11.080 -10.502  -8.017  1.00  8.42           C  
ATOM    546  CG  ASP A  66     -12.295 -11.259  -8.556  1.00  8.74           C  
ATOM    547  OD1 ASP A  66     -12.349 -11.622  -9.760  1.00  9.15           O  
ATOM    548  OD2 ASP A  66     -13.204 -11.536  -7.722  1.00  9.03           O  
ATOM    549  N   GLY A  67      -9.428 -11.236 -11.142  1.00  9.57           N  
ATOM    550  CA  GLY A  67      -8.813 -12.319 -11.885  1.00 10.53           C  
ATOM    551  C   GLY A  67      -9.544 -13.643 -11.898  1.00 10.80           C  
ATOM    552  O   GLY A  67      -9.050 -14.606 -12.491  1.00 13.15           O  
ATOM    553  N  AARG A  68     -10.720 -13.721 -11.290  0.50 10.70           N  
ATOM    554  N  BARG A  68     -10.689 -13.715 -11.218  0.50 10.77           N  
ATOM    555  CA AARG A  68     -11.396 -15.008 -11.207  0.50 11.87           C  
ATOM    556  CA BARG A  68     -11.421 -14.973 -11.063  0.50 11.68           C  
ATOM    557  C  AARG A  68     -12.905 -14.891 -11.390  0.50 11.83           C  
ATOM    558  C  BARG A  68     -12.929 -14.818 -11.277  0.50 11.80           C  
ATOM    559  O  AARG A  68     -13.674 -15.717 -10.893  0.50 14.58           O  
ATOM    560  O  BARG A  68     -13.722 -15.556 -10.689  0.50 14.23           O  
ATOM    561  CB AARG A  68     -11.066 -15.691  -9.888  0.50 10.82           C  
ATOM    562  CB BARG A  68     -11.138 -15.634  -9.699  0.50 10.67           C  
ATOM    563  CG AARG A  68     -11.594 -14.950  -8.702  0.50 11.25           C  
ATOM    564  CG BARG A  68     -11.435 -14.766  -8.469  0.50 11.49           C  
ATOM    565  CD AARG A  68     -11.623 -15.851  -7.521  0.50 12.50           C  
ATOM    566  CD BARG A  68     -11.894 -15.600  -7.261  0.50 12.03           C  
ATOM    567  NE AARG A  68     -12.608 -15.399  -6.558  0.50 10.29           N  
ATOM    568  NE BARG A  68     -13.270 -16.061  -7.437  0.50 10.40           N  
ATOM    569  CZ AARG A  68     -12.620 -15.795  -5.296  0.50  9.43           C  
ATOM    570  CZ BARG A  68     -13.665 -17.329  -7.394  0.50 10.20           C  
ATOM    571  NH1AARG A  68     -11.679 -16.623  -4.883  0.50 10.55           N  
ATOM    572  NH1BARG A  68     -12.802 -18.297  -7.138  0.50 12.92           N  
ATOM    573  NH2AARG A  68     -13.538 -15.346  -4.453  0.50  9.96           N  
ATOM    574  NH2BARG A  68     -14.942 -17.627  -7.594  0.50 13.04           N  
ATOM    575  N   THR A  69     -13.324 -13.862 -12.116  1.00  9.84           N  
ATOM    576  CA  THR A  69     -14.733 -13.684 -12.443  1.00 11.20           C  
ATOM    577  C   THR A  69     -14.902 -13.660 -13.973  1.00 10.36           C  
ATOM    578  O   THR A  69     -14.891 -12.608 -14.588  1.00 11.64           O  
ATOM    579  CB  THR A  69     -15.303 -12.385 -11.813  1.00 10.11           C  
ATOM    580  OG1 THR A  69     -14.936 -12.316 -10.426  1.00  9.89           O  
ATOM    581  CG2 THR A  69     -16.813 -12.365 -11.920  1.00 11.38           C  
ATOM    582  N   PRO A  70     -15.052 -14.827 -14.599  1.00 11.41           N  
ATOM    583  CA  PRO A  70     -15.081 -14.865 -16.069  1.00 11.89           C  
ATOM    584  C   PRO A  70     -16.134 -13.977 -16.713  1.00 15.78           C  
ATOM    585  O   PRO A  70     -17.297 -13.964 -16.291  1.00 17.67           O  
ATOM    586  CB  PRO A  70     -15.374 -16.339 -16.366  1.00 15.38           C  
ATOM    587  CG  PRO A  70     -14.697 -17.060 -15.244  1.00 13.70           C  
ATOM    588  CD  PRO A  70     -14.972 -16.184 -14.027  1.00 14.82           C  
ATOM    589  N   GLY A  71     -15.707 -13.234 -17.732  1.00 12.94           N  
ATOM    590  CA  GLY A  71     -16.605 -12.422 -18.527  1.00 14.87           C  
ATOM    591  C   GLY A  71     -16.956 -11.114 -17.859  1.00 15.18           C  
ATOM    592  O   GLY A  71     -17.868 -10.415 -18.292  1.00 18.79           O  
ATOM    593  N   SER A  72     -16.243 -10.776 -16.789  1.00 14.70           N  
ATOM    594  CA  SER A  72     -16.571  -9.585 -16.008  1.00 13.75           C  
ATOM    595  C   SER A  72     -15.886  -8.329 -16.531  1.00 14.17           C  
ATOM    596  O   SER A  72     -15.020  -8.389 -17.414  1.00 15.41           O  
ATOM    597  CB  SER A  72     -16.207  -9.807 -14.538  1.00 13.44           C  
ATOM    598  OG  SER A  72     -14.808  -9.803 -14.364  1.00 14.11           O  
ATOM    599  N   ARG A  73     -16.291  -7.189 -15.990  1.00 13.51           N  
ATOM    600  CA  ARG A  73     -15.649  -5.929 -16.288  1.00 12.71           C  
ATOM    601  C   ARG A  73     -14.951  -5.374 -15.044  1.00 10.98           C  
ATOM    602  O   ARG A  73     -15.067  -5.942 -13.944  1.00 13.37           O  
ATOM    603  CB  ARG A  73     -16.682  -4.929 -16.812  1.00 13.30           C  
ATOM    604  CG  ARG A  73     -17.366  -5.399 -18.089  1.00 15.23           C  
ATOM    605  CD  ARG A  73     -16.408  -5.383 -19.280  1.00 17.73           C  
ATOM    606  NE  ARG A  73     -16.159  -4.008 -19.687  1.00 17.62           N  
ATOM    607  CZ  ARG A  73     -16.971  -3.308 -20.474  1.00 14.46           C  
ATOM    608  NH1 ARG A  73     -18.065  -3.868 -20.968  1.00 16.81           N  
ATOM    609  NH2 ARG A  73     -16.676  -2.055 -20.767  1.00 17.83           N  
ATOM    610  N   ASN A  74     -14.220  -4.286 -15.220  1.00 12.37           N  
ATOM    611  CA  ASN A  74     -13.503  -3.604 -14.152  1.00 11.73           C  
ATOM    612  C   ASN A  74     -13.708  -2.093 -14.365  1.00 11.51           C  
ATOM    613  O   ASN A  74     -12.775  -1.356 -14.670  1.00 13.01           O  
ATOM    614  CB  ASN A  74     -12.014  -3.989 -14.210  1.00 12.49           C  
ATOM    615  CG  ASN A  74     -11.159  -3.255 -13.186  1.00 11.73           C  
ATOM    616  OD1 ASN A  74     -11.670  -2.605 -12.269  1.00 12.64           O  
ATOM    617  ND2 ASN A  74      -9.837  -3.352 -13.341  1.00 13.92           N  
ATOM    618  N   LEU A  75     -14.946  -1.632 -14.175  1.00 11.88           N  
ATOM    619  CA  LEU A  75     -15.319  -0.271 -14.566  1.00 14.08           C  
ATOM    620  C   LEU A  75     -14.726   0.790 -13.643  1.00 13.31           C  
ATOM    621  O   LEU A  75     -14.557   1.943 -14.046  1.00 15.99           O  
ATOM    622  CB  LEU A  75     -16.844  -0.125 -14.709  1.00 14.81           C  
ATOM    623  CG  LEU A  75     -17.467  -1.003 -15.801  1.00 15.33           C  
ATOM    624  CD1 LEU A  75     -18.994  -0.961 -15.766  1.00 18.28           C  
ATOM    625  CD2 LEU A  75     -16.940  -0.618 -17.188  1.00 19.76           C  
ATOM    626  N   CYS A  76     -14.386   0.420 -12.408  1.00 12.54           N  
ATOM    627  CA  CYS A  76     -13.708   1.352 -11.526  1.00 13.22           C  
ATOM    628  C   CYS A  76     -12.192   1.340 -11.719  1.00 12.25           C  
ATOM    629  O   CYS A  76     -11.488   2.109 -11.089  1.00 14.27           O  
ATOM    630  CB  CYS A  76     -14.077   1.077 -10.066  1.00 11.86           C  
ATOM    631  SG  CYS A  76     -15.816   1.406  -9.744  1.00 12.42           S  
ATOM    632  N   ASN A  77     -11.709   0.451 -12.587  1.00 13.10           N  
ATOM    633  CA  ASN A  77     -10.279   0.360 -12.903  1.00 13.85           C  
ATOM    634  C   ASN A  77      -9.383   0.171 -11.688  1.00 13.13           C  
ATOM    635  O   ASN A  77      -8.410   0.895 -11.501  1.00 13.93           O  
ATOM    636  CB  ASN A  77      -9.817   1.580 -13.708  1.00 17.70           C  
ATOM    637  CG  ASN A  77     -10.093   1.430 -15.189  1.00 27.98           C  
ATOM    638  OD1 ASN A  77      -9.259   0.913 -15.937  1.00 41.65           O  
ATOM    639  ND2 ASN A  77     -11.267   1.873 -15.621  1.00 28.18           N  
ATOM    640  N   ILE A  78      -9.733  -0.810 -10.868  1.00 12.49           N  
ATOM    641  CA  ILE A  78      -8.998  -1.107  -9.654  1.00 12.62           C  
ATOM    642  C   ILE A  78      -8.970  -2.601  -9.408  1.00 10.33           C  
ATOM    643  O   ILE A  78      -9.889  -3.312  -9.794  1.00 11.01           O  
ATOM    644  CB  ILE A  78      -9.653  -0.456  -8.405  1.00 13.69           C  
ATOM    645  CG1 ILE A  78     -11.154  -0.767  -8.360  1.00 13.35           C  
ATOM    646  CG2 ILE A  78      -9.358   1.041  -8.342  1.00 17.58           C  
ATOM    647  CD1 ILE A  78     -11.815  -0.429  -7.038  1.00 14.89           C  
ATOM    648  N   PRO A  79      -7.915  -3.075  -8.734  1.00 11.21           N  
ATOM    649  CA  PRO A  79      -7.966  -4.444  -8.212  1.00 10.72           C  
ATOM    650  C   PRO A  79      -8.989  -4.478  -7.086  1.00  9.91           C  
ATOM    651  O   PRO A  79      -9.087  -3.532  -6.303  1.00 10.05           O  
ATOM    652  CB  PRO A  79      -6.558  -4.679  -7.650  1.00 12.76           C  
ATOM    653  CG  PRO A  79      -5.762  -3.453  -7.971  1.00 21.53           C  
ATOM    654  CD  PRO A  79      -6.710  -2.352  -8.312  1.00 13.18           C  
ATOM    655  N   CYS A  80      -9.752  -5.555  -6.996  1.00  9.46           N  
ATOM    656  CA  CYS A  80     -10.759  -5.666  -5.946  1.00  8.76           C  
ATOM    657  C   CYS A  80     -10.133  -5.560  -4.552  1.00  9.18           C  
ATOM    658  O   CYS A  80     -10.770  -5.108  -3.594  1.00  9.41           O  
ATOM    659  CB  CYS A  80     -11.527  -6.975  -6.093  1.00  9.19           C  
ATOM    660  SG  CYS A  80     -12.498  -7.108  -7.615  1.00  9.43           S  
ATOM    661  N   SER A  81      -8.880  -5.981  -4.428  1.00  9.48           N  
ATOM    662  CA  SER A  81      -8.172  -5.862  -3.158  1.00 10.35           C  
ATOM    663  C   SER A  81      -8.088  -4.425  -2.638  1.00  9.98           C  
ATOM    664  O   SER A  81      -8.046  -4.202  -1.425  1.00 11.62           O  
ATOM    665  CB  SER A  81      -6.772  -6.464  -3.264  1.00 12.05           C  
ATOM    666  OG  SER A  81      -5.979  -5.748  -4.193  1.00 12.41           O  
ATOM    667  N   ALA A  82      -8.064  -3.453  -3.539  1.00 10.37           N  
ATOM    668  CA  ALA A  82      -8.055  -2.056  -3.111  1.00 11.41           C  
ATOM    669  C   ALA A  82      -9.285  -1.678  -2.297  1.00 11.72           C  
ATOM    670  O   ALA A  82      -9.262  -0.699  -1.541  1.00 12.60           O  
ATOM    671  CB  ALA A  82      -7.919  -1.130  -4.310  1.00 13.56           C  
ATOM    672  N   LEU A  83     -10.364  -2.440  -2.473  1.00  9.95           N  
ATOM    673  CA  LEU A  83     -11.612  -2.185  -1.778  1.00  9.77           C  
ATOM    674  C   LEU A  83     -11.577  -2.725  -0.352  1.00  9.95           C  
ATOM    675  O   LEU A  83     -12.553  -2.588   0.378  1.00 11.92           O  
ATOM    676  CB  LEU A  83     -12.766  -2.811  -2.553  1.00 10.30           C  
ATOM    677  CG  LEU A  83     -12.972  -2.261  -3.961  1.00 12.04           C  
ATOM    678  CD1 LEU A  83     -13.948  -3.128  -4.737  1.00 13.17           C  
ATOM    679  CD2 LEU A  83     -13.509  -0.846  -3.850  1.00 13.57           C  
ATOM    680  N   LEU A  84     -10.472  -3.352   0.056  1.00 10.06           N  
ATOM    681  CA  LEU A  84     -10.360  -3.939   1.400  1.00 10.13           C  
ATOM    682  C   LEU A  84      -9.480  -3.120   2.338  1.00 10.23           C  
ATOM    683  O   LEU A  84      -9.334  -3.452   3.514  1.00 11.28           O  
ATOM    684  CB  LEU A  84      -9.821  -5.373   1.329  1.00 10.67           C  
ATOM    685  CG  LEU A  84     -10.636  -6.316   0.446  1.00 10.75           C  
ATOM    686  CD1 LEU A  84     -10.033  -7.695   0.556  1.00 15.42           C  
ATOM    687  CD2 LEU A  84     -12.098  -6.372   0.829  1.00 10.66           C  
ATOM    688  N   SER A  85      -8.917  -2.043   1.809  1.00 11.14           N  
ATOM    689  CA  SER A  85      -7.990  -1.195   2.542  1.00 11.89           C  
ATOM    690  C   SER A  85      -8.635  -0.494   3.744  1.00 12.15           C  
ATOM    691  O   SER A  85      -9.837  -0.230   3.763  1.00 11.68           O  
ATOM    692  CB  SER A  85      -7.413  -0.152   1.584  1.00 12.85           C  
ATOM    693  OG  SER A  85      -6.610   0.801   2.263  1.00 15.97           O  
ATOM    694  N   SER A  86      -7.836  -0.182   4.756  1.00 12.87           N  
ATOM    695  CA  SER A  86      -8.337   0.632   5.864  1.00 12.74           C  
ATOM    696  C   SER A  86      -8.701   2.053   5.411  1.00 12.29           C  
ATOM    697  O   SER A  86      -9.517   2.726   6.040  1.00 15.49           O  
ATOM    698  CB  SER A  86      -7.320   0.683   7.005  1.00 14.89           C  
ATOM    699  OG  SER A  86      -6.061   1.122   6.534  1.00 18.76           O  
ATOM    700  N   ASP A  87      -8.097   2.489   4.317  1.00 12.49           N  
ATOM    701  CA  ASP A  87      -8.387   3.766   3.674  1.00 12.74           C  
ATOM    702  C   ASP A  87      -9.544   3.544   2.696  1.00 11.04           C  
ATOM    703  O   ASP A  87      -9.416   2.768   1.746  1.00 12.40           O  
ATOM    704  CB  ASP A  87      -7.124   4.223   2.929  1.00 16.37           C  
ATOM    705  CG  ASP A  87      -7.258   5.600   2.305  1.00 20.27           C  
ATOM    706  OD1 ASP A  87      -8.331   5.932   1.777  1.00 17.52           O  
ATOM    707  OD2 ASP A  87      -6.265   6.356   2.326  1.00 28.88           O  
ATOM    708  N   ILE A  88     -10.664   4.231   2.916  1.00 11.53           N  
ATOM    709  CA  ILE A  88     -11.864   3.955   2.123  1.00 10.74           C  
ATOM    710  C   ILE A  88     -11.917   4.680   0.790  1.00 10.63           C  
ATOM    711  O   ILE A  88     -12.925   4.596   0.093  1.00  9.95           O  
ATOM    712  CB  ILE A  88     -13.163   4.234   2.904  1.00 11.26           C  
ATOM    713  CG1 ILE A  88     -13.366   5.737   3.158  1.00 11.97           C  
ATOM    714  CG2 ILE A  88     -13.172   3.430   4.190  1.00 13.99           C  
ATOM    715  CD1 ILE A  88     -14.756   6.068   3.723  1.00 14.05           C  
ATOM    716  N   THR A  89     -10.849   5.378   0.414  1.00 11.49           N  
ATOM    717  CA  THR A  89     -10.864   6.159  -0.822  1.00 12.95           C  
ATOM    718  C   THR A  89     -11.327   5.369  -2.055  1.00 12.78           C  
ATOM    719  O   THR A  89     -12.222   5.807  -2.784  1.00 12.21           O  
ATOM    720  CB  THR A  89      -9.484   6.802  -1.117  1.00 13.61           C  
ATOM    721  OG1 THR A  89      -9.109   7.667  -0.041  1.00 15.34           O  
ATOM    722  CG2 THR A  89      -9.539   7.604  -2.403  1.00 15.68           C  
ATOM    723  N   ALA A  90     -10.731   4.205  -2.290  1.00 11.15           N  
ATOM    724  CA  ALA A  90     -11.094   3.435  -3.468  1.00 11.59           C  
ATOM    725  C   ALA A  90     -12.557   2.999  -3.425  1.00 10.79           C  
ATOM    726  O   ALA A  90     -13.255   3.061  -4.440  1.00 10.81           O  
ATOM    727  CB  ALA A  90     -10.170   2.229  -3.647  1.00 12.90           C  
ATOM    728  N   SER A  91     -13.028   2.556  -2.261  1.00 10.19           N  
ATOM    729  CA  SER A  91     -14.442   2.179  -2.139  1.00 10.10           C  
ATOM    730  C   SER A  91     -15.381   3.347  -2.413  1.00  8.99           C  
ATOM    731  O   SER A  91     -16.399   3.186  -3.095  1.00 10.31           O  
ATOM    732  CB  SER A  91     -14.762   1.587  -0.766  1.00 10.44           C  
ATOM    733  OG  SER A  91     -14.324   0.242  -0.709  1.00 10.47           O  
ATOM    734  N   VAL A  92     -15.057   4.511  -1.864  1.00  9.46           N  
ATOM    735  CA  VAL A  92     -15.887   5.691  -2.091  1.00 10.42           C  
ATOM    736  C   VAL A  92     -15.889   6.113  -3.560  1.00 11.10           C  
ATOM    737  O   VAL A  92     -16.953   6.382  -4.137  1.00 11.45           O  
ATOM    738  CB  VAL A  92     -15.452   6.875  -1.211  1.00 10.73           C  
ATOM    739  CG1 VAL A  92     -16.152   8.161  -1.672  1.00 10.62           C  
ATOM    740  CG2 VAL A  92     -15.735   6.571   0.252  1.00 12.01           C  
ATOM    741  N   ASN A  93     -14.717   6.173  -4.190  1.00 11.87           N  
ATOM    742  CA  ASN A  93     -14.681   6.588  -5.588  1.00 12.29           C  
ATOM    743  C   ASN A  93     -15.434   5.640  -6.500  1.00 11.68           C  
ATOM    744  O   ASN A  93     -16.099   6.057  -7.451  1.00 11.50           O  
ATOM    745  CB  ASN A  93     -13.246   6.779  -6.071  1.00 16.58           C  
ATOM    746  CG  ASN A  93     -12.558   7.933  -5.379  1.00 20.35           C  
ATOM    747  OD1 ASN A  93     -13.214   8.775  -4.764  1.00 20.92           O  
ATOM    748  ND2 ASN A  93     -11.232   7.972  -5.462  1.00 22.92           N  
ATOM    749  N   CYS A  94     -15.335   4.353  -6.203  1.00 11.58           N  
ATOM    750  CA  CYS A  94     -16.058   3.378  -6.987  1.00 11.67           C  
ATOM    751  C   CYS A  94     -17.565   3.461  -6.734  1.00 10.11           C  
ATOM    752  O   CYS A  94     -18.363   3.401  -7.672  1.00 11.15           O  
ATOM    753  CB  CYS A  94     -15.525   1.975  -6.700  1.00 13.09           C  
ATOM    754  SG  CYS A  94     -16.116   0.707  -7.846  1.00 12.34           S  
ATOM    755  N   ALA A  95     -17.955   3.608  -5.469  1.00 10.11           N  
ATOM    756  CA  ALA A  95     -19.369   3.798  -5.126  1.00  9.79           C  
ATOM    757  C   ALA A  95     -19.983   4.988  -5.862  1.00  9.61           C  
ATOM    758  O   ALA A  95     -21.144   4.944  -6.251  1.00  9.76           O  
ATOM    759  CB  ALA A  95     -19.542   3.977  -3.631  1.00 10.26           C  
ATOM    760  N   LYS A  96     -19.219   6.062  -6.021  1.00  9.07           N  
ATOM    761  CA  LYS A  96     -19.717   7.216  -6.775  1.00  9.75           C  
ATOM    762  C   LYS A  96     -20.073   6.841  -8.213  1.00 10.16           C  
ATOM    763  O   LYS A  96     -21.087   7.287  -8.759  1.00 11.30           O  
ATOM    764  CB  LYS A  96     -18.688   8.343  -6.753  1.00 10.51           C  
ATOM    765  CG  LYS A  96     -18.590   9.041  -5.413  1.00 12.48           C  
ATOM    766  CD  LYS A  96     -17.531  10.135  -5.446  1.00 13.15           C  
ATOM    767  CE  LYS A  96     -17.431  10.848  -4.110  1.00 14.21           C  
ATOM    768  NZ  LYS A  96     -16.308  11.817  -4.120  1.00 17.36           N  
ATOM    769  N   LYS A  97     -19.243   6.012  -8.837  1.00 10.72           N  
ATOM    770  CA  LYS A  97     -19.534   5.542 -10.179  1.00  9.70           C  
ATOM    771  C   LYS A  97     -20.768   4.640 -10.191  1.00 10.69           C  
ATOM    772  O   LYS A  97     -21.651   4.777 -11.042  1.00 11.67           O  
ATOM    773  CB  LYS A  97     -18.331   4.798 -10.753  1.00 12.80           C  
ATOM    774  CG  LYS A  97     -18.504   4.398 -12.211  1.00 18.19           C  
ATOM    775  CD  LYS A  97     -17.177   3.962 -12.836  1.00 20.37           C  
ATOM    776  CE  LYS A  97     -16.335   5.160 -13.274  1.00 26.45           C  
ATOM    777  NZ  LYS A  97     -15.263   5.516 -12.293  1.00 32.37           N  
ATOM    778  N   ILE A  98     -20.840   3.725  -9.234  1.00 10.22           N  
ATOM    779  CA  ILE A  98     -21.936   2.778  -9.170  1.00  9.81           C  
ATOM    780  C   ILE A  98     -23.276   3.497  -9.008  1.00 10.05           C  
ATOM    781  O   ILE A  98     -24.239   3.202  -9.719  1.00 11.00           O  
ATOM    782  CB  ILE A  98     -21.726   1.775  -8.029  1.00 10.28           C  
ATOM    783  CG1 ILE A  98     -20.474   0.938  -8.299  1.00 10.75           C  
ATOM    784  CG2 ILE A  98     -22.949   0.893  -7.844  1.00 11.20           C  
ATOM    785  CD1 ILE A  98     -20.021   0.148  -7.103  1.00 11.88           C  
ATOM    786  N   VAL A  99     -23.339   4.437  -8.068  1.00  9.06           N  
ATOM    787  CA  VAL A  99     -24.599   5.118  -7.770  1.00  8.75           C  
ATOM    788  C   VAL A  99     -25.045   6.059  -8.890  1.00 11.47           C  
ATOM    789  O   VAL A  99     -26.213   6.477  -8.950  1.00 11.47           O  
ATOM    790  CB  VAL A  99     -24.520   5.846  -6.412  1.00  9.08           C  
ATOM    791  CG1 VAL A  99     -23.687   7.119  -6.527  1.00  9.92           C  
ATOM    792  CG2 VAL A  99     -25.895   6.152  -5.855  1.00  9.87           C  
ATOM    793  N   SER A 100     -24.115   6.374  -9.789  1.00 12.15           N  
ATOM    794  CA  SER A 100     -24.401   7.209 -10.952  1.00 12.53           C  
ATOM    795  C   SER A 100     -24.824   6.400 -12.190  1.00 14.71           C  
ATOM    796  O   SER A 100     -25.108   6.982 -13.243  1.00 15.58           O  
ATOM    797  CB  SER A 100     -23.169   8.054 -11.290  1.00 13.96           C  
ATOM    798  OG  SER A 100     -22.824   8.912 -10.224  1.00 14.57           O  
ATOM    799  N   ASP A 101     -24.882   5.078 -12.067  1.00 13.13           N  
ATOM    800  CA  ASP A 101     -25.037   4.165 -13.210  1.00 14.52           C  
ATOM    801  C   ASP A 101     -26.470   4.044 -13.731  1.00 15.42           C  
ATOM    802  O   ASP A 101     -26.698   3.452 -14.781  1.00 18.04           O  
ATOM    803  CB  ASP A 101     -24.489   2.778 -12.836  1.00 17.04           C  
ATOM    804  CG  ASP A 101     -24.387   1.835 -14.020  1.00 21.18           C  
ATOM    805  OD1 ASP A 101     -25.110   0.815 -14.034  1.00 27.87           O  
ATOM    806  OD2 ASP A 101     -23.583   2.116 -14.932  1.00 24.14           O  
ATOM    807  N   GLY A 102     -27.438   4.599 -13.006  1.00 13.48           N  
ATOM    808  CA  GLY A 102     -28.814   4.605 -13.483  1.00 16.92           C  
ATOM    809  C   GLY A 102     -29.863   4.295 -12.428  1.00 14.20           C  
ATOM    810  O   GLY A 102     -30.943   4.890 -12.435  1.00 16.62           O  
ATOM    811  N   ASN A 103     -29.564   3.372 -11.516  1.00 13.13           N  
ATOM    812  CA  ASN A 103     -30.557   2.939 -10.541  1.00 12.51           C  
ATOM    813  C   ASN A 103     -30.282   3.452  -9.136  1.00  9.64           C  
ATOM    814  O   ASN A 103     -30.868   2.987  -8.161  1.00 10.51           O  
ATOM    815  CB  ASN A 103     -30.695   1.420 -10.554  1.00 16.16           C  
ATOM    816  CG  ASN A 103     -31.215   0.903 -11.882  1.00 16.21           C  
ATOM    817  OD1 ASN A 103     -32.073   1.524 -12.508  1.00 20.22           O  
ATOM    818  ND2 ASN A 103     -30.679  -0.227 -12.329  1.00 26.88           N  
ATOM    819  N   GLY A 104     -29.410   4.442  -9.037  1.00 10.50           N  
ATOM    820  CA  GLY A 104     -29.117   5.020  -7.744  1.00  9.84           C  
ATOM    821  C   GLY A 104     -28.627   3.981  -6.764  1.00  8.66           C  
ATOM    822  O   GLY A 104     -27.888   3.067  -7.134  1.00  9.26           O  
ATOM    823  N   MET A 105     -29.050   4.095  -5.512  1.00  8.09           N  
ATOM    824  CA  MET A 105     -28.567   3.173  -4.496  1.00  7.55           C  
ATOM    825  C   MET A 105     -29.249   1.819  -4.562  1.00  8.09           C  
ATOM    826  O   MET A 105     -28.862   0.908  -3.827  1.00  8.05           O  
ATOM    827  CB  MET A 105     -28.627   3.759  -3.086  1.00  8.83           C  
ATOM    828  CG  MET A 105     -27.552   4.814  -2.852  1.00  8.50           C  
ATOM    829  SD  MET A 105     -27.367   5.264  -1.115  1.00  8.56           S  
ATOM    830  CE  MET A 105     -26.492   3.834  -0.483  1.00  9.57           C  
ATOM    831  N   ASN A 106     -30.234   1.654  -5.447  1.00  8.80           N  
ATOM    832  CA  ASN A 106     -30.820   0.332  -5.631  1.00  9.54           C  
ATOM    833  C   ASN A 106     -29.798  -0.696  -6.118  1.00 10.41           C  
ATOM    834  O   ASN A 106     -30.052  -1.899  -6.031  1.00 11.59           O  
ATOM    835  CB  ASN A 106     -32.021   0.371  -6.567  1.00 10.65           C  
ATOM    836  CG  ASN A 106     -33.145   1.202  -6.023  1.00  9.65           C  
ATOM    837  OD1 ASN A 106     -33.833   0.802  -5.078  1.00 10.70           O  
ATOM    838  ND2 ASN A 106     -33.338   2.379  -6.596  1.00 11.03           N  
ATOM    839  N   ALA A 107     -28.653  -0.226  -6.609  1.00 10.23           N  
ATOM    840  CA  ALA A 107     -27.550  -1.113  -6.964  1.00 11.92           C  
ATOM    841  C   ALA A 107     -27.150  -1.979  -5.776  1.00 11.10           C  
ATOM    842  O   ALA A 107     -26.686  -3.111  -5.955  1.00 14.60           O  
ATOM    843  CB  ALA A 107     -26.358  -0.310  -7.449  1.00 11.73           C  
ATOM    844  N   TRP A 108     -27.305  -1.454  -4.565  1.00  9.46           N  
ATOM    845  CA  TRP A 108     -27.050  -2.213  -3.360  1.00 10.44           C  
ATOM    846  C   TRP A 108     -28.379  -2.828  -2.916  1.00 11.05           C  
ATOM    847  O   TRP A 108     -29.236  -2.149  -2.339  1.00 10.52           O  
ATOM    848  CB  TRP A 108     -26.441  -1.313  -2.282  1.00 11.34           C  
ATOM    849  CG  TRP A 108     -25.020  -0.900  -2.568  1.00  9.45           C  
ATOM    850  CD1 TRP A 108     -23.879  -1.585  -2.226  1.00  9.54           C  
ATOM    851  CD2 TRP A 108     -24.583   0.281  -3.256  1.00  9.41           C  
ATOM    852  NE1 TRP A 108     -22.775  -0.905  -2.656  1.00  9.54           N  
ATOM    853  CE2 TRP A 108     -23.172   0.235  -3.303  1.00  9.12           C  
ATOM    854  CE3 TRP A 108     -25.247   1.367  -3.852  1.00  8.96           C  
ATOM    855  CZ2 TRP A 108     -22.415   1.231  -3.893  1.00  8.89           C  
ATOM    856  CZ3 TRP A 108     -24.491   2.357  -4.450  1.00  9.12           C  
ATOM    857  CH2 TRP A 108     -23.083   2.285  -4.469  1.00  9.33           C  
ATOM    858  N   VAL A 109     -28.574  -4.112  -3.219  1.00 13.60           N  
ATOM    859  CA  VAL A 109     -29.818  -4.796  -2.867  1.00 13.44           C  
ATOM    860  C   VAL A 109     -30.149  -4.656  -1.367  1.00 13.83           C  
ATOM    861  O   VAL A 109     -31.292  -4.446  -0.996  1.00 13.66           O  
ATOM    862  CB  VAL A 109     -29.792  -6.277  -3.326  1.00 15.86           C  
ATOM    863  CG1 VAL A 109     -30.945  -7.058  -2.717  1.00 20.37           C  
ATOM    864  CG2 VAL A 109     -29.805  -6.363  -4.861  1.00 19.84           C  
ATOM    865  N   ALA A 110     -29.135  -4.722  -0.523  1.00 11.35           N  
ATOM    866  CA  ALA A 110     -29.331  -4.551   0.917  1.00 13.29           C  
ATOM    867  C   ALA A 110     -29.773  -3.136   1.300  1.00 11.20           C  
ATOM    868  O   ALA A 110     -30.497  -2.957   2.280  1.00 11.29           O  
ATOM    869  CB  ALA A 110     -28.082  -4.910   1.663  1.00 13.87           C  
ATOM    870  N   TRP A 111     -29.302  -2.125   0.570  1.00 10.86           N  
ATOM    871  CA  TRP A 111     -29.840  -0.779   0.782  1.00  9.00           C  
ATOM    872  C   TRP A 111     -31.327  -0.781   0.442  1.00  8.74           C  
ATOM    873  O   TRP A 111     -32.155  -0.289   1.221  1.00  9.40           O  
ATOM    874  CB  TRP A 111     -29.085   0.284  -0.029  1.00 10.72           C  
ATOM    875  CG  TRP A 111     -29.726   1.641   0.108  1.00  8.66           C  
ATOM    876  CD1 TRP A 111     -29.492   2.566   1.084  1.00  9.20           C  
ATOM    877  CD2 TRP A 111     -30.726   2.206  -0.745  1.00  9.67           C  
ATOM    878  NE1 TRP A 111     -30.292   3.670   0.896  1.00  8.39           N  
ATOM    879  CE2 TRP A 111     -31.058   3.474  -0.220  1.00  8.72           C  
ATOM    880  CE3 TRP A 111     -31.367   1.772  -1.907  1.00  9.50           C  
ATOM    881  CZ2 TRP A 111     -31.997   4.306  -0.816  1.00  9.54           C  
ATOM    882  CZ3 TRP A 111     -32.295   2.591  -2.489  1.00  9.79           C  
ATOM    883  CH2 TRP A 111     -32.602   3.852  -1.953  1.00 10.40           C  
ATOM    884  N   ARG A 112     -31.687  -1.341  -0.706  1.00 10.72           N  
ATOM    885  CA  ARG A 112     -33.090  -1.357  -1.081  1.00  9.99           C  
ATOM    886  C   ARG A 112     -33.929  -2.095  -0.040  1.00  9.35           C  
ATOM    887  O   ARG A 112     -35.006  -1.644   0.311  1.00 10.84           O  
ATOM    888  CB  ARG A 112     -33.303  -1.975  -2.472  1.00 12.80           C  
ATOM    889  CG  ARG A 112     -34.782  -2.020  -2.867  1.00 15.80           C  
ATOM    890  CD  ARG A 112     -35.022  -2.446  -4.310  1.00 17.29           C  
ATOM    891  NE  ARG A 112     -34.350  -3.702  -4.616  1.00 20.19           N  
ATOM    892  CZ  ARG A 112     -34.819  -4.908  -4.301  1.00 23.88           C  
ATOM    893  NH1 ARG A 112     -35.983  -5.036  -3.674  1.00 21.90           N  
ATOM    894  NH2 ARG A 112     -34.117  -5.988  -4.613  1.00 23.93           N  
ATOM    895  N   ASN A 113     -33.427  -3.222   0.454  1.00  9.68           N  
ATOM    896  CA  ASN A 113     -34.220  -4.072   1.327  1.00 10.46           C  
ATOM    897  C   ASN A 113     -34.229  -3.646   2.786  1.00  9.19           C  
ATOM    898  O   ASN A 113     -35.172  -3.988   3.520  1.00 10.00           O  
ATOM    899  CB  ASN A 113     -33.766  -5.526   1.194  1.00 10.19           C  
ATOM    900  CG  ASN A 113     -34.195  -6.150  -0.115  1.00 11.88           C  
ATOM    901  OD1 ASN A 113     -35.211  -5.771  -0.681  1.00 13.70           O  
ATOM    902  ND2 ASN A 113     -33.427  -7.118  -0.597  1.00 11.69           N  
ATOM    903  N   ARG A 114     -33.203  -2.912   3.219  1.00  9.46           N  
ATOM    904  CA  ARG A 114     -33.065  -2.624   4.643  1.00  9.85           C  
ATOM    905  C   ARG A 114     -32.935  -1.157   5.017  1.00  9.53           C  
ATOM    906  O   ARG A 114     -33.091  -0.822   6.193  1.00 11.23           O  
ATOM    907  CB  ARG A 114     -31.889  -3.406   5.208  1.00  9.58           C  
ATOM    908  CG  ARG A 114     -32.020  -4.877   4.935  1.00 11.19           C  
ATOM    909  CD  ARG A 114     -30.870  -5.618   5.478  1.00 12.32           C  
ATOM    910  NE  ARG A 114     -30.926  -5.858   6.894  1.00 10.03           N  
ATOM    911  CZ  ARG A 114     -30.080  -6.655   7.531  1.00 10.64           C  
ATOM    912  NH1 ARG A 114     -29.147  -7.311   6.853  1.00 11.06           N  
ATOM    913  NH2 ARG A 114     -30.173  -6.804   8.842  1.00 11.05           N  
ATOM    914  N   CYS A 115     -32.640  -0.291   4.046  1.00  9.23           N  
ATOM    915  CA  CYS A 115     -32.402   1.124   4.332  1.00  9.45           C  
ATOM    916  C   CYS A 115     -33.412   2.031   3.657  1.00  9.07           C  
ATOM    917  O   CYS A 115     -33.877   3.007   4.243  1.00  9.80           O  
ATOM    918  CB  CYS A 115     -30.995   1.542   3.891  1.00  9.68           C  
ATOM    919  SG  CYS A 115     -29.679   0.610   4.684  1.00 11.13           S  
ATOM    920  N   LYS A 116     -33.706   1.744   2.400  1.00  9.51           N  
ATOM    921  CA  LYS A 116     -34.597   2.556   1.598  1.00 10.44           C  
ATOM    922  C   LYS A 116     -35.922   2.768   2.310  1.00 10.78           C  
ATOM    923  O   LYS A 116     -36.560   1.821   2.751  1.00 11.43           O  
ATOM    924  CB  LYS A 116     -34.815   1.878   0.250  1.00 10.17           C  
ATOM    925  CG  LYS A 116     -35.684   2.649  -0.738  1.00 10.00           C  
ATOM    926  CD  LYS A 116     -35.861   1.844  -2.015  1.00  9.51           C  
ATOM    927  CE  LYS A 116     -36.487   2.654  -3.130  1.00 11.71           C  
ATOM    928  NZ  LYS A 116     -36.563   1.838  -4.373  1.00 10.88           N  
ATOM    929  N   GLY A 117     -36.318   4.032   2.430  1.00 12.48           N  
ATOM    930  CA  GLY A 117     -37.577   4.383   3.061  1.00 16.61           C  
ATOM    931  C   GLY A 117     -37.586   4.415   4.580  1.00 15.30           C  
ATOM    932  O   GLY A 117     -38.604   4.768   5.173  1.00 19.35           O  
ATOM    933  N   THR A 118     -36.471   4.062   5.213  1.00 12.53           N  
ATOM    934  CA  THR A 118     -36.384   4.078   6.670  1.00 12.43           C  
ATOM    935  C   THR A 118     -35.796   5.388   7.173  1.00 12.40           C  
ATOM    936  O   THR A 118     -35.350   6.218   6.391  1.00 12.33           O  
ATOM    937  CB  THR A 118     -35.520   2.911   7.203  1.00 12.63           C  
ATOM    938  OG1 THR A 118     -34.141   3.169   6.924  1.00 10.89           O  
ATOM    939  CG2 THR A 118     -35.923   1.589   6.559  1.00 13.07           C  
ATOM    940  N   ASP A 119     -35.787   5.555   8.494  1.00 12.73           N  
ATOM    941  CA  ASP A 119     -35.214   6.735   9.125  1.00 15.44           C  
ATOM    942  C   ASP A 119     -33.694   6.637   9.110  1.00 13.90           C  
ATOM    943  O   ASP A 119     -33.065   6.383  10.139  1.00 15.27           O  
ATOM    944  CB  ASP A 119     -35.727   6.849  10.564  1.00 16.52           C  
ATOM    945  CG  ASP A 119     -35.187   8.067  11.288  1.00 19.73           C  
ATOM    946  OD1 ASP A 119     -34.713   9.012  10.622  1.00 22.54           O  
ATOM    947  OD2 ASP A 119     -35.259   8.083  12.536  1.00 26.06           O  
ATOM    948  N   VAL A 120     -33.099   6.848   7.942  1.00 13.05           N  
ATOM    949  CA  VAL A 120     -31.662   6.665   7.804  1.00 11.39           C  
ATOM    950  C   VAL A 120     -30.836   7.692   8.584  1.00 12.37           C  
ATOM    951  O   VAL A 120     -29.677   7.443   8.891  1.00 11.78           O  
ATOM    952  CB  VAL A 120     -31.208   6.615   6.327  1.00 13.27           C  
ATOM    953  CG1 VAL A 120     -31.790   5.398   5.620  1.00 13.01           C  
ATOM    954  CG2 VAL A 120     -31.586   7.883   5.616  1.00 14.53           C  
ATOM    955  N   GLN A 121     -31.429   8.829   8.933  1.00 13.88           N  
ATOM    956  CA  GLN A 121     -30.708   9.831   9.713  1.00 14.11           C  
ATOM    957  C   GLN A 121     -30.276   9.270  11.067  1.00 13.26           C  
ATOM    958  O   GLN A 121     -29.298   9.730  11.663  1.00 13.40           O  
ATOM    959  CB  GLN A 121     -31.561  11.097   9.884  1.00 18.65           C  
ATOM    960  CG  GLN A 121     -30.796  12.324  10.383  1.00 27.35           C  
ATOM    961  CD  GLN A 121     -30.615  12.343  11.892  1.00 29.23           C  
ATOM    962  OE1 GLN A 121     -31.381  11.718  12.628  1.00 31.23           O  
ATOM    963  NE2 GLN A 121     -29.592  13.057  12.359  1.00 30.81           N  
ATOM    964  N   ALA A 122     -30.986   8.259  11.547  1.00 11.74           N  
ATOM    965  CA  ALA A 122     -30.597   7.615  12.796  1.00 13.56           C  
ATOM    966  C   ALA A 122     -29.136   7.137  12.756  1.00 11.69           C  
ATOM    967  O   ALA A 122     -28.454   7.089  13.785  1.00 13.22           O  
ATOM    968  CB  ALA A 122     -31.518   6.456  13.102  1.00 16.27           C  
ATOM    969  N   TRP A 123     -28.646   6.794  11.566  1.00 10.82           N  
ATOM    970  CA  TRP A 123     -27.288   6.272  11.428  1.00 10.95           C  
ATOM    971  C   TRP A 123     -26.194   7.308  11.664  1.00 13.53           C  
ATOM    972  O   TRP A 123     -25.056   6.940  11.937  1.00 13.30           O  
ATOM    973  CB  TRP A 123     -27.118   5.565  10.076  1.00 11.54           C  
ATOM    974  CG  TRP A 123     -27.926   4.331  10.060  1.00 10.51           C  
ATOM    975  CD1 TRP A 123     -29.142   4.159   9.474  1.00 13.55           C  
ATOM    976  CD2 TRP A 123     -27.617   3.103  10.727  1.00 11.17           C  
ATOM    977  NE1 TRP A 123     -29.603   2.892   9.712  1.00 13.46           N  
ATOM    978  CE2 TRP A 123     -28.693   2.223  10.488  1.00 12.64           C  
ATOM    979  CE3 TRP A 123     -26.541   2.663  11.511  1.00 12.27           C  
ATOM    980  CZ2 TRP A 123     -28.715   0.922  10.979  1.00 14.97           C  
ATOM    981  CZ3 TRP A 123     -26.575   1.372  12.016  1.00 15.00           C  
ATOM    982  CH2 TRP A 123     -27.658   0.521  11.749  1.00 15.44           C  
ATOM    983  N   ILE A 124     -26.533   8.593  11.572  1.00 12.15           N  
ATOM    984  CA  ILE A 124     -25.550   9.640  11.829  1.00 12.97           C  
ATOM    985  C   ILE A 124     -25.918  10.479  13.049  1.00 13.33           C  
ATOM    986  O   ILE A 124     -25.251  11.472  13.356  1.00 14.51           O  
ATOM    987  CB  ILE A 124     -25.319  10.562  10.601  1.00 13.52           C  
ATOM    988  CG1 ILE A 124     -26.597  11.304  10.200  1.00 18.48           C  
ATOM    989  CG2 ILE A 124     -24.755   9.759   9.426  1.00 15.82           C  
ATOM    990  CD1 ILE A 124     -26.381  12.355   9.116  1.00 21.32           C  
ATOM    991  N   ARG A 125     -26.968  10.068  13.748  1.00 13.56           N  
ATOM    992  CA  ARG A 125     -27.464  10.808  14.907  1.00 16.47           C  
ATOM    993  C   ARG A 125     -26.386  10.833  15.976  1.00 14.80           C  
ATOM    994  O   ARG A 125     -25.792   9.808  16.292  1.00 18.68           O  
ATOM    995  CB  ARG A 125     -28.742  10.155  15.437  1.00 20.95           C  
ATOM    996  CG  ARG A 125     -29.510  10.968  16.470  1.00 22.78           C  
ATOM    997  CD  ARG A 125     -30.942  10.458  16.586  1.00 28.23           C  
ATOM    998  NE  ARG A 125     -31.639  10.490  15.298  1.00 26.73           N  
ATOM    999  CZ  ARG A 125     -32.699   9.742  15.002  1.00 28.24           C  
ATOM   1000  NH1 ARG A 125     -33.186   8.892  15.898  1.00 36.61           N  
ATOM   1001  NH2 ARG A 125     -33.268   9.834  13.807  1.00 28.06           N  
ATOM   1002  N   GLY A 126     -26.119  12.020  16.517  1.00 18.29           N  
ATOM   1003  CA  GLY A 126     -25.137  12.170  17.573  1.00 19.81           C  
ATOM   1004  C   GLY A 126     -23.718  12.372  17.083  1.00 19.39           C  
ATOM   1005  O   GLY A 126     -22.833  12.733  17.859  1.00 22.54           O  
ATOM   1006  N   CYS A 127     -23.487  12.140  15.796  1.00 15.40           N  
ATOM   1007  CA  CYS A 127     -22.138  12.227  15.254  1.00 15.23           C  
ATOM   1008  C   CYS A 127     -21.679  13.667  15.066  1.00 17.65           C  
ATOM   1009  O   CYS A 127     -22.401  14.488  14.506  1.00 17.25           O  
ATOM   1010  CB  CYS A 127     -22.065  11.506  13.912  1.00 15.47           C  
ATOM   1011  SG  CYS A 127     -22.464   9.745  13.979  1.00 15.31           S  
ATOM   1012  N   ARG A 128     -20.466  13.964  15.518  1.00 18.81           N  
ATOM   1013  CA  ARG A 128     -19.889  15.272  15.250  1.00 19.37           C  
ATOM   1014  C   ARG A 128     -19.430  15.231  13.805  1.00 17.13           C  
ATOM   1015  O   ARG A 128     -18.500  14.505  13.477  1.00 23.39           O  
ATOM   1016  CB  ARG A 128     -18.721  15.550  16.194  1.00 17.78           C  
ATOM   1017  CG  ARG A 128     -18.204  16.977  16.157  1.00 20.41           C  
ATOM   1018  CD  ARG A 128     -17.159  17.166  17.244  1.00 20.84           C  
ATOM   1019  NE  ARG A 128     -16.762  18.562  17.406  1.00 22.05           N  
ATOM   1020  CZ  ARG A 128     -17.392  19.425  18.194  1.00 19.11           C  
ATOM   1021  NH1 ARG A 128     -16.960  20.677  18.297  1.00 24.02           N  
ATOM   1022  NH2 ARG A 128     -18.461  19.037  18.881  1.00 22.84           N  
ATOM   1023  N   LEU A 129     -20.106  15.969  12.934  1.00 18.71           N  
ATOM   1024  CA  LEU A 129     -19.833  15.899  11.505  1.00 22.62           C  
ATOM   1025  C   LEU A 129     -19.703  17.286  10.915  1.00 27.71           C  
ATOM   1026  O   LEU A 129     -20.297  18.246  11.407  1.00 31.33           O  
ATOM   1027  CB  LEU A 129     -20.950  15.146  10.777  1.00 22.39           C  
ATOM   1028  CG  LEU A 129     -21.059  13.646  11.041  1.00 20.22           C  
ATOM   1029  CD1 LEU A 129     -22.384  13.125  10.527  1.00 24.05           C  
ATOM   1030  CD2 LEU A 129     -19.900  12.900  10.390  1.00 23.24           C  
ATOM   1031  OXT LEU A 129     -19.004  17.461   9.924  1.00 29.06           O  
TER    1032      LEU A 129                                                      
HETATM 1033 CL    CL A 201     -11.745 -11.784 -13.941  1.00 13.43          CL  
HETATM 1034  C1  EDO A 202     -21.976  -4.286  -5.885  1.00 16.35           C  
HETATM 1035  O1  EDO A 202     -21.371  -3.600  -6.962  1.00 20.66           O  
HETATM 1036  C2  EDO A 202     -23.115  -3.443  -5.358  1.00 23.25           C  
HETATM 1037  O2  EDO A 202     -24.163  -4.346  -5.006  1.00 23.59           O  
HETATM 1038 CL    CL A 203     -31.042  -7.864   1.562  1.00 13.12          CL  
HETATM 1039 CL    CL A 204     -29.077  11.179   6.778  1.00 16.48          CL  
HETATM 1040  O   HOH A 301     -14.186  -7.923 -12.750  1.00  6.82           O  
HETATM 1041  O   HOH A 302     -14.782 -13.728  -7.707  1.00  9.65           O  
HETATM 1042  O   HOH A 303     -16.601  -1.529  -0.771  1.00  9.94           O  
HETATM 1043  O   HOH A 304     -13.295 -11.395   4.094  1.00  9.75           O  
HETATM 1044  O   HOH A 305      -6.021  -5.440 -11.228  1.00 12.41           O  
HETATM 1045  O   HOH A 306     -12.799  -9.730 -11.796  1.00 10.62           O  
HETATM 1046  O   HOH A 307      -5.767 -10.458 -12.401  1.00 12.72           O  
HETATM 1047  O   HOH A 308     -10.926  -5.631   9.466  1.00 10.51           O  
HETATM 1048  O   HOH A 309     -23.830   0.490  14.629  1.00 12.61           O  
HETATM 1049  O   HOH A 310     -10.494   6.547   5.267  1.00 13.19           O  
HETATM 1050  O   HOH A 311     -31.275  10.903  -5.195  1.00 14.57           O  
HETATM 1051  O   HOH A 312     -11.063   1.285  -0.239  1.00 13.50           O  
HETATM 1052  O   HOH A 313     -32.907  -4.551   8.527  1.00 11.61           O  
HETATM 1053  O   HOH A 314     -25.847  14.302   4.031  1.00 14.01           O  
HETATM 1054  O   HOH A 315     -12.134  -7.735 -14.080  1.00 13.47           O  
HETATM 1055  O   HOH A 316     -11.929   0.596   2.327  1.00 12.05           O  
HETATM 1056  O   HOH A 317     -31.193  11.394   0.951  1.00 13.28           O  
HETATM 1057  O   HOH A 318     -17.270   6.024  15.818  1.00 18.09           O  
HETATM 1058  O   HOH A 319      -8.367   3.342  -0.788  1.00 14.42           O  
HETATM 1059  O   HOH A 320     -13.992  -0.899   1.859  1.00 13.04           O  
HETATM 1060  O   HOH A 321     -13.556  -2.964 -18.023  1.00 14.38           O  
HETATM 1061  O   HOH A 322     -28.063   6.334 -10.829  1.00 13.89           O  
HETATM 1062  O   HOH A 323     -18.479  -0.583  14.518  1.00 15.31           O  
HETATM 1063  O   HOH A 324     -39.088   3.415   0.375  1.00 16.71           O  
HETATM 1064  O   HOH A 325     -36.090  -1.006   3.071  1.00 14.00           O  
HETATM 1065  O   HOH A 326     -13.048   9.014  10.373  1.00 18.54           O  
HETATM 1066  O   HOH A 327     -26.986   2.549  -9.836  1.00 13.54           O  
HETATM 1067  O   HOH A 328     -18.597 -10.080   5.826  1.00 18.15           O  
HETATM 1068  O   HOH A 329     -22.377  -9.133   0.102  1.00 15.92           O  
HETATM 1069  O   HOH A 330     -26.070  -7.607   3.146  1.00 14.43           O  
HETATM 1070  O   HOH A 331     -14.764  -7.463  14.719  1.00 15.77           O  
HETATM 1071  O   HOH A 332     -19.705  -2.852  13.533  1.00 15.10           O  
HETATM 1072  O   HOH A 333     -33.647  -1.790   8.666  1.00 14.12           O  
HETATM 1073  O   HOH A 334     -35.317   7.173   3.762  1.00 17.87           O  
HETATM 1074  O   HOH A 335      -3.896  -7.160  -5.159  1.00 13.87           O  
HETATM 1075  O   HOH A 336     -24.085  -6.638  -6.816  1.00 19.54           O  
HETATM 1076  O   HOH A 337     -19.904   5.785  16.752  1.00 19.55           O  
HETATM 1077  O   HOH A 338      -7.459  -2.914   7.706  1.00 17.57           O  
HETATM 1078  O   HOH A 339     -24.939  -7.592   7.415  1.00 16.32           O  
HETATM 1079  O   HOH A 340     -32.420   2.556   9.019  1.00 14.18           O  
HETATM 1080  O   HOH A 341      -7.000   1.147  -1.728  1.00 17.21           O  
HETATM 1081  O   HOH A 342     -33.324   9.058   2.718  1.00 16.50           O  
HETATM 1082  O   HOH A 343     -18.041  -8.190   7.910  1.00 18.91           O  
HETATM 1083  O   HOH A 344      -8.836  -5.259 -15.576  1.00 18.72           O  
HETATM 1084  O   HOH A 345     -39.170   0.836  -0.819  1.00 18.40           O  
HETATM 1085  O   HOH A 346     -12.952 -12.952 -18.435  0.50 17.12           O  
HETATM 1086  O   HOH A 347     -37.360   3.870  10.184  1.00 17.64           O  
HETATM 1087  O   HOH A 348     -11.830   3.263  -6.910  1.00 20.26           O  
HETATM 1088  O   HOH A 349     -33.729   6.048   1.832  1.00 14.03           O  
HETATM 1089  O   HOH A 350     -11.608 -14.600 -15.489  1.00 19.94           O  
HETATM 1090  O   HOH A 351     -26.345  -5.801  -4.081  1.00 17.21           O  
HETATM 1091  O   HOH A 352     -26.613  -5.870  -1.379  1.00 14.93           O  
HETATM 1092  O   HOH A 353      -4.768  -3.170  -3.333  1.00 19.47           O  
HETATM 1093  O   HOH A 354     -17.667  -5.825  11.597  1.00 15.95           O  
HETATM 1094  O   HOH A 355      -8.948   4.658   7.933  1.00 25.16           O  
HETATM 1095  O   HOH A 356     -24.709  -5.883   9.833  1.00 18.58           O  
HETATM 1096  O   HOH A 357     -10.164  -2.523  13.300  1.00 19.70           O  
HETATM 1097  O   HOH A 358     -23.503  -5.530  -2.659  1.00 18.30           O  
HETATM 1098  O   HOH A 359      -2.436  -4.478  -2.017  1.00 22.84           O  
HETATM 1099  O   HOH A 360     -19.003  11.846  17.343  1.00 23.64           O  
HETATM 1100  O   HOH A 361     -12.041   1.801  14.003  1.00 21.14           O  
HETATM 1101  O   HOH A 362     -38.547   0.010  -3.438  1.00 18.40           O  
HETATM 1102  O   HOH A 363      -4.245  -6.091  -0.521  1.00 18.64           O  
HETATM 1103  O   HOH A 364      -7.044  -2.655 -12.129  1.00 20.31           O  
HETATM 1104  O   HOH A 365      -1.562  -5.205  -4.758  1.00 19.93           O  
HETATM 1105  O   HOH A 366     -17.238  -8.228  10.464  1.00 18.67           O  
HETATM 1106  O   HOH A 367     -33.384   3.894  11.252  1.00 19.50           O  
HETATM 1107  O   HOH A 368     -21.723   5.237 -13.763  1.00 21.11           O  
HETATM 1108  O   HOH A 369     -37.828   8.275   3.339  1.00 20.67           O  
HETATM 1109  O   HOH A 370     -12.720   4.038  -9.396  1.00 19.83           O  
HETATM 1110  O   HOH A 371     -32.172   0.063  10.237  1.00 20.18           O  
HETATM 1111  O   HOH A 372     -15.346  14.528   7.888  1.00 22.72           O  
HETATM 1112  O   HOH A 373     -23.774  14.687  -6.604  1.00 22.83           O  
HETATM 1113  O   HOH A 374     -11.089   9.641   5.998  1.00 21.99           O  
HETATM 1114  O   HOH A 375     -34.074   9.945   7.696  1.00 22.52           O  
HETATM 1115  O   HOH A 376     -14.260  -9.194 -20.023  1.00 22.31           O  
HETATM 1116  O   HOH A 377     -24.820  14.262  13.204  1.00 25.94           O  
HETATM 1117  O   HOH A 378     -39.051   1.108   3.799  1.00 24.28           O  
HETATM 1118  O   HOH A 379     -18.611 -16.103   0.848  1.00 20.98           O  
HETATM 1119  O   HOH A 380     -18.894 -18.894   0.000  0.50 23.33           O  
HETATM 1120  O   HOH A 381     -14.192 -14.192   0.000  0.50 22.42           O  
HETATM 1121  O   HOH A 382     -12.042  -6.402  14.602  1.00 22.60           O  
HETATM 1122  O   HOH A 383     -15.449   8.148  -9.126  1.00 22.94           O  
HETATM 1123  O   HOH A 384     -19.317  -8.144 -18.475  1.00 23.46           O  
HETATM 1124  O   HOH A 385     -15.920 -17.537 -11.008  1.00 21.48           O  
HETATM 1125  O   HOH A 386      -9.625   5.029  -6.464  1.00 23.53           O  
HETATM 1126  O   HOH A 387     -19.405  -6.437  16.226  1.00 22.14           O  
HETATM 1127  O   HOH A 388      -8.673 -10.389 -15.222  1.00 24.68           O  
HETATM 1128  O   HOH A 389     -17.399  -6.582  14.242  1.00 21.99           O  
HETATM 1129  O   HOH A 390     -32.631  11.685   3.541  1.00 23.15           O  
HETATM 1130  O   HOH A 391     -41.896   0.013  -0.677  1.00 24.67           O  
HETATM 1131  O   HOH A 392     -22.214  -6.142  15.651  1.00 24.46           O  
HETATM 1132  O   HOH A 393     -24.887 -12.331 -12.512  1.00 26.61           O  
HETATM 1133  O   HOH A 394     -41.258   3.316   4.777  1.00 28.05           O  
HETATM 1134  O   HOH A 395     -37.828  -4.940  -0.538  1.00 25.97           O  
HETATM 1135  O   HOH A 396     -14.390  16.229   6.131  1.00 23.70           O  
HETATM 1136  O   HOH A 397     -12.811 -10.773 -16.679  1.00 21.82           O  
HETATM 1137  O   HOH A 398     -37.736  -1.457  -0.248  1.00 25.45           O  
HETATM 1138  O   HOH A 399     -23.949  -3.946  -9.543  1.00 27.08           O  
HETATM 1139  O   HOH A 400     -25.566 -13.906  -4.917  1.00 22.39           O  
HETATM 1140  O   HOH A 401     -17.282  14.131  -5.613  1.00 27.88           O  
HETATM 1141  O   HOH A 402     -14.939 -16.255  -1.204  1.00 25.38           O  
HETATM 1142  O   HOH A 403     -10.816   7.203  10.676  1.00 28.02           O  
HETATM 1143  O   HOH A 404     -35.666   2.011  11.168  1.00 26.29           O  
HETATM 1144  O   HOH A 405     -38.818  -3.013   1.987  1.00 25.05           O  
HETATM 1145  O   HOH A 406     -16.240  10.217  15.370  1.00 28.15           O  
HETATM 1146  O   HOH A 407      -7.348   3.320  11.831  1.00 32.67           O  
HETATM 1147  O   HOH A 408     -21.790 -16.993 -13.968  1.00 27.59           O  
HETATM 1148  O   HOH A 409     -31.832   8.813  -5.336  1.00 35.84           O  
CONECT   48 1011                                                                
CONECT  238  919                                                                
CONECT  532  660                                                                
CONECT  631  754                                                                
CONECT  660  532                                                                
CONECT  754  631                                                                
CONECT  919  238                                                                
CONECT 1011   48                                                                
CONECT 1034 1035 1036                                                           
CONECT 1035 1034                                                                
CONECT 1036 1034 1037                                                           
CONECT 1037 1036                                                                
MASTER      304    0    4    8    3    0    5    6 1117    1   12   10          
END                                                                             
