# Supplementary material for: Insights into the mechanism of X-ray-induced disulfide-bond cleavage in lysozyme crystals based on EPR, optical absorption and X-ray diffraction studies
Source: Acta Crystallogr D Biol Crystallogr. 2013 Nov 19;69(Pt 12):2381–94. doi: 10.1107/S0907444913022117 (PMC3852651; doi:10.1107/S0907444913022117)
Supplement: Supplementary file 1 [file d-69-02381-sup1.zip › 4H9I.pdb]

HEADER    HYDROLASE                               24-SEP-12   4H9I              
TITLE     RADIATION DAMAGE STUDY OF LYSOZYME - 1.05 MGY                         
COMPND    MOL_ID: 1;                                                            
COMPND   2 MOLECULE: LYSOZYME C;                                                
COMPND   3 CHAIN: A;                                                            
COMPND   4 SYNONYM: 1,4-BETA-N-ACETYLMURAMIDASE C, ALLERGEN GAL D IV;           
COMPND   5 EC: 3.2.1.17                                                         
SOURCE    MOL_ID: 1;                                                            
SOURCE   2 ORGANISM_SCIENTIFIC: GALLUS GALLUS;                                  
SOURCE   3 ORGANISM_COMMON: BANTAM,CHICKENS;                                    
SOURCE   4 ORGANISM_TAXID: 9031                                                 
KEYWDS    HYDROLASE                                                             
EXPDTA    X-RAY DIFFRACTION                                                     
AUTHOR    K.A.SUTTON                                                            
JRNL        AUTH   K.A.SUTTON,P.BLACK,K.R.MERCER,E.F.GARMAN,R.L.OWEN,E.H.SNELL, 
JRNL        AUTH 2 W.A.BERNHARD                                                 
JRNL        TITL   INSIGHTS INTO THE MECHANISM OF X-RAY INDUCED DISULPHIDE BOND 
JRNL        TITL 2 CLEAVAGE IN LYSOZYME CRYSTALS BASED ON EPR, OPTICAL          
JRNL        TITL 3 ABSORPTION AND X-RAY DIFFRACTION STUDIES                     
JRNL        REF    TO BE PUBLISHED                                              
JRNL        REFN                                                                
REMARK   2                                                                      
REMARK   2 RESOLUTION.    1.20 ANGSTROMS.                                       
REMARK   3                                                                      
REMARK   3 REFINEMENT.                                                          
REMARK   3   PROGRAM     : PHENIX (PHENIX.REFINE: 1.7.2_862)                    
REMARK   3   AUTHORS     : PAUL ADAMS,PAVEL AFONINE,VICENT CHEN,IAN             
REMARK   3               : DAVIS,KRESHNA GOPAL,RALF GROSSE-                     
REMARK   3               : KUNSTLEVE,LI-WEI HUNG,ROBERT IMMORMINO,              
REMARK   3               : TOM IOERGER,AIRLIE MCCOY,ERIK MCKEE,NIGEL            
REMARK   3               : MORIARTY,REETAL PAI,RANDY READ,JANE                  
REMARK   3               : RICHARDSON,DAVID RICHARDSON,TOD ROMO,JIM             
REMARK   3               : SACCHETTINI,NICHOLAS SAUTER,JACOB SMITH,             
REMARK   3               : LAURENT STORONI,TOM TERWILLIGER,PETER                
REMARK   3               : ZWART                                                
REMARK   3                                                                      
REMARK   3    REFINEMENT TARGET : ML                                            
REMARK   3                                                                      
REMARK   3  DATA USED IN REFINEMENT.                                            
REMARK   3   RESOLUTION RANGE HIGH (ANGSTROMS) : 1.20                           
REMARK   3   RESOLUTION RANGE LOW  (ANGSTROMS) : 26.92                          
REMARK   3   MIN(FOBS/SIGMA_FOBS)              : 1.350                          
REMARK   3   COMPLETENESS FOR RANGE        (%) : 99.3                           
REMARK   3   NUMBER OF REFLECTIONS             : 36582                          
REMARK   3                                                                      
REMARK   3  FIT TO DATA USED IN REFINEMENT.                                     
REMARK   3   R VALUE     (WORKING + TEST SET) : 0.192                           
REMARK   3   R VALUE            (WORKING SET) : 0.191                           
REMARK   3   FREE R VALUE                     : 0.203                           
REMARK   3   FREE R VALUE TEST SET SIZE   (%) : 5.000                           
REMARK   3   FREE R VALUE TEST SET COUNT      : 1829                            
REMARK   3                                                                      
REMARK   3  FIT TO DATA USED IN REFINEMENT (IN BINS).                           
REMARK   3   BIN  RESOLUTION RANGE  COMPL.    NWORK NFREE   RWORK  RFREE        
REMARK   3     1 26.9236 -  2.8211    0.95     2751   149  0.1908 0.1877        
REMARK   3     2  2.8211 -  2.2396    0.98     2705   149  0.1887 0.1993        
REMARK   3     3  2.2396 -  1.9566    0.99     2680   159  0.1816 0.1895        
REMARK   3     4  1.9566 -  1.7777    0.99     2700   120  0.1816 0.2073        
REMARK   3     5  1.7777 -  1.6503    1.00     2669   158  0.1852 0.2289        
REMARK   3     6  1.6503 -  1.5530    1.00     2641   156  0.1776 0.2011        
REMARK   3     7  1.5530 -  1.4752    1.00     2640   159  0.1884 0.2238        
REMARK   3     8  1.4752 -  1.4110    1.00     2692   129  0.1908 0.2011        
REMARK   3     9  1.4110 -  1.3567    1.00     2691   105  0.2089 0.2278        
REMARK   3    10  1.3567 -  1.3099    1.00     2637   139  0.2153 0.2621        
REMARK   3    11  1.3099 -  1.2689    1.00     2661   120  0.2078 0.2220        
REMARK   3    12  1.2689 -  1.2327    1.00     2637   150  0.2245 0.2025        
REMARK   3    13  1.2327 -  1.2002    1.00     2649   136  0.2395 0.2498        
REMARK   3                                                                      
REMARK   3  BULK SOLVENT MODELLING.                                             
REMARK   3   METHOD USED        : FLAT BULK SOLVENT MODEL                       
REMARK   3   SOLVENT RADIUS     : 0.90                                          
REMARK   3   SHRINKAGE RADIUS   : 0.60                                          
REMARK   3   K_SOL              : 0.45                                          
REMARK   3   B_SOL              : 49.24                                         
REMARK   3                                                                      
REMARK   3  ERROR ESTIMATES.                                                    
REMARK   3   COORDINATE ERROR (MAXIMUM-LIKELIHOOD BASED)     : 0.240            
REMARK   3   PHASE ERROR (DEGREES, MAXIMUM-LIKELIHOOD BASED) : 19.470           
REMARK   3                                                                      
REMARK   3  B VALUES.                                                           
REMARK   3   FROM WILSON PLOT           (A**2) : 11.32                          
REMARK   3   MEAN B VALUE      (OVERALL, A**2) : 13.56                          
REMARK   3   OVERALL ANISOTROPIC B VALUE.                                       
REMARK   3    B11 (A**2) : 0.41150                                              
REMARK   3    B22 (A**2) : 0.41150                                              
REMARK   3    B33 (A**2) : -0.82300                                             
REMARK   3    B12 (A**2) : -0.00000                                             
REMARK   3    B13 (A**2) : -0.00000                                             
REMARK   3    B23 (A**2) : 0.00000                                              
REMARK   3                                                                      
REMARK   3  TWINNING INFORMATION.                                               
REMARK   3   FRACTION: NULL                                                     
REMARK   3   OPERATOR: NULL                                                     
REMARK   3                                                                      
REMARK   3  DEVIATIONS FROM IDEAL VALUES.                                       
REMARK   3                 RMSD          COUNT                                  
REMARK   3   BOND      :  0.007           1061                                  
REMARK   3   ANGLE     :  1.136           1431                                  
REMARK   3   CHIRALITY :  0.086            147                                  
REMARK   3   PLANARITY :  0.005            190                                  
REMARK   3   DIHEDRAL  : 12.585            384                                  
REMARK   3                                                                      
REMARK   3  TLS DETAILS                                                         
REMARK   3   NUMBER OF TLS GROUPS  : NULL                                       
REMARK   3                                                                      
REMARK   3  NCS DETAILS                                                         
REMARK   3   NUMBER OF NCS GROUPS : NULL                                        
REMARK   3                                                                      
REMARK   3  OTHER REFINEMENT REMARKS: NULL                                      
REMARK   4                                                                      
REMARK   4 4H9I COMPLIES WITH FORMAT V. 3.30, 13-JUL-11                         
REMARK 100                                                                      
REMARK 100 THIS ENTRY HAS BEEN PROCESSED BY RCSB ON 04-OCT-12.                  
REMARK 100 THE RCSB ID CODE IS RCSB075188.                                      
REMARK 200                                                                      
REMARK 200 EXPERIMENTAL DETAILS                                                 
REMARK 200  EXPERIMENT TYPE                : X-RAY DIFFRACTION                  
REMARK 200  DATE OF DATA COLLECTION        : 12-FEB-11                          
REMARK 200  TEMPERATURE           (KELVIN) : 100                                
REMARK 200  PH                             : 4.8                                
REMARK 200  NUMBER OF CRYSTALS USED        : 1                                  
REMARK 200                                                                      
REMARK 200  SYNCHROTRON              (Y/N) : Y                                  
REMARK 200  RADIATION SOURCE               : SSRL                               
REMARK 200  BEAMLINE                       : BL9-2                              
REMARK 200  X-RAY GENERATOR MODEL          : NULL                               
REMARK 200  MONOCHROMATIC OR LAUE    (M/L) : M                                  
REMARK 200  WAVELENGTH OR RANGE        (A) : 1.0332                             
REMARK 200  MONOCHROMATOR                  : DOUBLE CRYSTAL MONOCHROMATOR       
REMARK 200  OPTICS                         : MIRRORS                            
REMARK 200                                                                      
REMARK 200  DETECTOR TYPE                  : CCD                                
REMARK 200  DETECTOR MANUFACTURER          : MARMOSAIC 325 MM CCD               
REMARK 200  INTENSITY-INTEGRATION SOFTWARE : HKL                                
REMARK 200  DATA SCALING SOFTWARE          : SCALEPACK                          
REMARK 200                                                                      
REMARK 200  NUMBER OF UNIQUE REFLECTIONS   : 36619                              
REMARK 200  RESOLUTION RANGE HIGH      (A) : 1.200                              
REMARK 200  RESOLUTION RANGE LOW       (A) : 50.000                             
REMARK 200  REJECTION CRITERIA  (SIGMA(I)) : 4.700                              
REMARK 200                                                                      
REMARK 200 OVERALL.                                                             
REMARK 200  COMPLETENESS FOR RANGE     (%) : 99.3                               
REMARK 200  DATA REDUNDANCY                : 4.500                              
REMARK 200  R MERGE                    (I) : 0.03200                            
REMARK 200  R SYM                      (I) : 0.03000                            
REMARK 200  <I/SIGMA(I)> FOR THE DATA SET  : 15.2000                            
REMARK 200                                                                      
REMARK 200 IN THE HIGHEST RESOLUTION SHELL.                                     
REMARK 200  HIGHEST RESOLUTION SHELL, RANGE HIGH (A) : 1.20                     
REMARK 200  HIGHEST RESOLUTION SHELL, RANGE LOW  (A) : 1.22                     
REMARK 200  COMPLETENESS FOR SHELL     (%) : 100.0                              
REMARK 200  DATA REDUNDANCY IN SHELL       : 4.30                               
REMARK 200  R MERGE FOR SHELL          (I) : 0.31600                            
REMARK 200  R SYM FOR SHELL            (I) : NULL                               
REMARK 200  <I/SIGMA(I)> FOR SHELL         : NULL                               
REMARK 200                                                                      
REMARK 200 DIFFRACTION PROTOCOL: SINGLE WAVELENGTH                              
REMARK 200 METHOD USED TO DETERMINE THE STRUCTURE: MOLECULAR REPLACEMENT        
REMARK 200 SOFTWARE USED: MOLREP                                                
REMARK 200 STARTING MODEL: NULL                                                 
REMARK 200                                                                      
REMARK 200 REMARK: NULL                                                         
REMARK 280                                                                      
REMARK 280 CRYSTAL                                                              
REMARK 280 SOLVENT CONTENT, VS   (%): 38.36                                     
REMARK 280 MATTHEWS COEFFICIENT, VM (ANGSTROMS**3/DA): 2.00                     
REMARK 280                                                                      
REMARK 280 CRYSTALLIZATION CONDITIONS: 7.5% SODIUM CHLORIDE, 100 MM SODIUM      
REMARK 280  ACETATE PH 4.8, 25% ETHYLENE GLYCOL, VAPOR DIFFUSION, HANGING       
REMARK 280  DROP, TEMPERATURE 298K                                              
REMARK 290                                                                      
REMARK 290 CRYSTALLOGRAPHIC SYMMETRY                                            
REMARK 290 SYMMETRY OPERATORS FOR SPACE GROUP: P 43 21 2                        
REMARK 290                                                                      
REMARK 290      SYMOP   SYMMETRY                                                
REMARK 290     NNNMMM   OPERATOR                                                
REMARK 290       1555   X,Y,Z                                                   
REMARK 290       2555   -X,-Y,Z+1/2                                             
REMARK 290       3555   -Y+1/2,X+1/2,Z+3/4                                      
REMARK 290       4555   Y+1/2,-X+1/2,Z+1/4                                      
REMARK 290       5555   -X+1/2,Y+1/2,-Z+3/4                                     
REMARK 290       6555   X+1/2,-Y+1/2,-Z+1/4                                     
REMARK 290       7555   Y,X,-Z                                                  
REMARK 290       8555   -Y,-X,-Z+1/2                                            
REMARK 290                                                                      
REMARK 290     WHERE NNN -> OPERATOR NUMBER                                     
REMARK 290           MMM -> TRANSLATION VECTOR                                  
REMARK 290                                                                      
REMARK 290 CRYSTALLOGRAPHIC SYMMETRY TRANSFORMATIONS                            
REMARK 290 THE FOLLOWING TRANSFORMATIONS OPERATE ON THE ATOM/HETATM             
REMARK 290 RECORDS IN THIS ENTRY TO PRODUCE CRYSTALLOGRAPHICALLY                
REMARK 290 RELATED MOLECULES.                                                   
REMARK 290   SMTRY1   1  1.000000  0.000000  0.000000        0.00000            
REMARK 290   SMTRY2   1  0.000000  1.000000  0.000000        0.00000            
REMARK 290   SMTRY3   1  0.000000  0.000000  1.000000        0.00000            
REMARK 290   SMTRY1   2 -1.000000  0.000000  0.000000        0.00000            
REMARK 290   SMTRY2   2  0.000000 -1.000000  0.000000        0.00000            
REMARK 290   SMTRY3   2  0.000000  0.000000  1.000000       18.43500            
REMARK 290   SMTRY1   3  0.000000 -1.000000  0.000000       39.38700            
REMARK 290   SMTRY2   3  1.000000  0.000000  0.000000       39.38700            
REMARK 290   SMTRY3   3  0.000000  0.000000  1.000000       27.65250            
REMARK 290   SMTRY1   4  0.000000  1.000000  0.000000       39.38700            
REMARK 290   SMTRY2   4 -1.000000  0.000000  0.000000       39.38700            
REMARK 290   SMTRY3   4  0.000000  0.000000  1.000000        9.21750            
REMARK 290   SMTRY1   5 -1.000000  0.000000  0.000000       39.38700            
REMARK 290   SMTRY2   5  0.000000  1.000000  0.000000       39.38700            
REMARK 290   SMTRY3   5  0.000000  0.000000 -1.000000       27.65250            
REMARK 290   SMTRY1   6  1.000000  0.000000  0.000000       39.38700            
REMARK 290   SMTRY2   6  0.000000 -1.000000  0.000000       39.38700            
REMARK 290   SMTRY3   6  0.000000  0.000000 -1.000000        9.21750            
REMARK 290   SMTRY1   7  0.000000  1.000000  0.000000        0.00000            
REMARK 290   SMTRY2   7  1.000000  0.000000  0.000000        0.00000            
REMARK 290   SMTRY3   7  0.000000  0.000000 -1.000000        0.00000            
REMARK 290   SMTRY1   8  0.000000 -1.000000  0.000000        0.00000            
REMARK 290   SMTRY2   8 -1.000000  0.000000  0.000000        0.00000            
REMARK 290   SMTRY3   8  0.000000  0.000000 -1.000000       18.43500            
REMARK 290                                                                      
REMARK 290 REMARK: NULL                                                         
REMARK 300                                                                      
REMARK 300 BIOMOLECULE: 1                                                       
REMARK 300 SEE REMARK 350 FOR THE AUTHOR PROVIDED AND/OR PROGRAM                
REMARK 300 GENERATED ASSEMBLY INFORMATION FOR THE STRUCTURE IN                  
REMARK 300 THIS ENTRY. THE REMARK MAY ALSO PROVIDE INFORMATION ON               
REMARK 300 BURIED SURFACE AREA.                                                 
REMARK 350                                                                      
REMARK 350 COORDINATES FOR A COMPLETE MULTIMER REPRESENTING THE KNOWN           
REMARK 350 BIOLOGICALLY SIGNIFICANT OLIGOMERIZATION STATE OF THE                
REMARK 350 MOLECULE CAN BE GENERATED BY APPLYING BIOMT TRANSFORMATIONS          
REMARK 350 GIVEN BELOW.  BOTH NON-CRYSTALLOGRAPHIC AND                          
REMARK 350 CRYSTALLOGRAPHIC OPERATIONS ARE GIVEN.                               
REMARK 350                                                                      
REMARK 350 BIOMOLECULE: 1                                                       
REMARK 350 AUTHOR DETERMINED BIOLOGICAL UNIT: MONOMERIC                         
REMARK 350 SOFTWARE DETERMINED QUATERNARY STRUCTURE: MONOMERIC                  
REMARK 350 SOFTWARE USED: PISA                                                  
REMARK 350 APPLY THE FOLLOWING TO CHAINS: A                                     
REMARK 350   BIOMT1   1  1.000000  0.000000  0.000000        0.00000            
REMARK 350   BIOMT2   1  0.000000  1.000000  0.000000        0.00000            
REMARK 350   BIOMT3   1  0.000000  0.000000  1.000000        0.00000            
REMARK 375                                                                      
REMARK 375 SPECIAL POSITION                                                     
REMARK 375 THE FOLLOWING ATOMS ARE FOUND TO BE WITHIN 0.15 ANGSTROMS            
REMARK 375 OF A SYMMETRY RELATED ATOM AND ARE ASSUMED TO BE ON SPECIAL          
REMARK 375 POSITIONS.                                                           
REMARK 375                                                                      
REMARK 375 ATOM RES CSSEQI                                                      
REMARK 375      HOH A 343  LIES ON A SPECIAL POSITION.                          
REMARK 375      HOH A 376  LIES ON A SPECIAL POSITION.                          
REMARK 375      HOH A 379  LIES ON A SPECIAL POSITION.                          
REMARK 500                                                                      
REMARK 500 GEOMETRY AND STEREOCHEMISTRY                                         
REMARK 500 SUBTOPIC: TORSION ANGLES                                             
REMARK 500                                                                      
REMARK 500 TORSION ANGLES OUTSIDE THE EXPECTED RAMACHANDRAN REGIONS:            
REMARK 500 (M=MODEL NUMBER; RES=RESIDUE NAME; C=CHAIN IDENTIFIER;               
REMARK 500 SSEQ=SEQUENCE NUMBER; I=INSERTION CODE).                             
REMARK 500                                                                      
REMARK 500 STANDARD TABLE:                                                      
REMARK 500 FORMAT:(10X,I3,1X,A3,1X,A1,I4,A1,4X,F7.2,3X,F7.2)                    
REMARK 500                                                                      
REMARK 500 EXPECTED VALUES: GJ KLEYWEGT AND TA JONES (1996). PHI/PSI-           
REMARK 500 CHOLOGY: RAMACHANDRAN REVISITED. STRUCTURE 4, 1395 - 1400            
REMARK 500                                                                      
REMARK 500  M RES CSSEQI        PSI       PHI                                   
REMARK 500    ARG A  68       28.02   -141.87                                   
REMARK 500                                                                      
REMARK 500 REMARK: NULL                                                         
REMARK 800                                                                      
REMARK 800 SITE                                                                 
REMARK 800 SITE_IDENTIFIER: AC1                                                 
REMARK 800 EVIDENCE_CODE: SOFTWARE                                              
REMARK 800 SITE_DESCRIPTION: BINDING SITE FOR RESIDUE CL A 201                  
REMARK 800                                                                      
REMARK 800 SITE_IDENTIFIER: AC2                                                 
REMARK 800 EVIDENCE_CODE: SOFTWARE                                              
REMARK 800 SITE_DESCRIPTION: BINDING SITE FOR RESIDUE CL A 202                  
REMARK 800                                                                      
REMARK 800 SITE_IDENTIFIER: AC3                                                 
REMARK 800 EVIDENCE_CODE: SOFTWARE                                              
REMARK 800 SITE_DESCRIPTION: BINDING SITE FOR RESIDUE CL A 203                  
REMARK 800                                                                      
REMARK 800 SITE_IDENTIFIER: AC4                                                 
REMARK 800 EVIDENCE_CODE: SOFTWARE                                              
REMARK 800 SITE_DESCRIPTION: BINDING SITE FOR RESIDUE EDO A 204                 
REMARK 900                                                                      
REMARK 900 RELATED ENTRIES                                                      
REMARK 900 RELATED ID: 4H8X   RELATED DB: PDB                                   
REMARK 900 SAME PROTEIN CRYSTAL, DIFFERENT ABSORBED DOSE                        
REMARK 900 RELATED ID: 4H8Y   RELATED DB: PDB                                   
REMARK 900 SAME PROTEIN CRYSTAL, DIFFERENT ABSORBED DOSE                        
REMARK 900 RELATED ID: 4H8Z   RELATED DB: PDB                                   
REMARK 900 SAME PROTEIN CRYSTAL, DIFFERENT ABSORBED DOSE                        
REMARK 900 RELATED ID: 4H90   RELATED DB: PDB                                   
REMARK 900 SAME PROTEIN CRYSTAL, DIFFERENT ABSORBED DOSE                        
REMARK 900 RELATED ID: 4H91   RELATED DB: PDB                                   
REMARK 900 SAME PROTEIN CRYSTAL, DIFFERENT ABSORBED DOSE                        
REMARK 900 RELATED ID: 4H92   RELATED DB: PDB                                   
REMARK 900 SAME PROTEIN CRYSTAL, DIFFERENT ABSORBED DOSE                        
REMARK 900 RELATED ID: 4H93   RELATED DB: PDB                                   
REMARK 900 SAME PROTEIN CRYSTAL, DIFFERENT ABSORBED DOSE                        
REMARK 900 RELATED ID: 4H94   RELATED DB: PDB                                   
REMARK 900 SAME PROTEIN CRYSTAL, DIFFERENT ABSORBED DOSE                        
REMARK 900 RELATED ID: 4H9A   RELATED DB: PDB                                   
REMARK 900 SAME PROTEIN CRYSTAL, DIFFERENT ABSORBED DOSE                        
REMARK 900 RELATED ID: 4H9B   RELATED DB: PDB                                   
REMARK 900 SAME PROTEIN CRYSTAL, DIFFERENT ABSORBED DOSE                        
REMARK 900 RELATED ID: 4H9C   RELATED DB: PDB                                   
REMARK 900 SAME PROTEIN CRYSTAL, DIFFERENT ABSORBED DOSE                        
REMARK 900 RELATED ID: 4H9E   RELATED DB: PDB                                   
REMARK 900 SAME PROTEIN CRYSTAL, DIFFERENT ABSORBED DOSE                        
REMARK 900 RELATED ID: 4H9F   RELATED DB: PDB                                   
REMARK 900 SAME PROTEIN CRYSTAL, DIFFERENT ABSORBED DOSE                        
REMARK 900 RELATED ID: 4H9H   RELATED DB: PDB                                   
REMARK 900 SAME PROTEIN CRYSTAL, DIFFERENT ABSORBED DOSE                        
DBREF  4H9I A    1   129  UNP    P00698   LYSC_CHICK      19    147             
SEQRES   1 A  129  LYS VAL PHE GLY ARG CYS GLU LEU ALA ALA ALA MET LYS          
SEQRES   2 A  129  ARG HIS GLY LEU ASP ASN TYR ARG GLY TYR SER LEU GLY          
SEQRES   3 A  129  ASN TRP VAL CYS ALA ALA LYS PHE GLU SER ASN PHE ASN          
SEQRES   4 A  129  THR GLN ALA THR ASN ARG ASN THR ASP GLY SER THR ASP          
SEQRES   5 A  129  TYR GLY ILE LEU GLN ILE ASN SER ARG TRP TRP CYS ASN          
SEQRES   6 A  129  ASP GLY ARG THR PRO GLY SER ARG ASN LEU CYS ASN ILE          
SEQRES   7 A  129  PRO CYS SER ALA LEU LEU SER SER ASP ILE THR ALA SER          
SEQRES   8 A  129  VAL ASN CYS ALA LYS LYS ILE VAL SER ASP GLY ASN GLY          
SEQRES   9 A  129  MET ASN ALA TRP VAL ALA TRP ARG ASN ARG CYS LYS GLY          
SEQRES  10 A  129  THR ASP VAL GLN ALA TRP ILE ARG GLY CYS ARG LEU              
HET     CL  A 201       1                                                       
HET     CL  A 202       1                                                       
HET     CL  A 203       1                                                       
HET    EDO  A 204       4                                                       
HETNAM      CL CHLORIDE ION                                                     
HETNAM     EDO 1,2-ETHANEDIOL                                                   
HETSYN     EDO ETHYLENE GLYCOL                                                  
FORMUL   2   CL    3(CL 1-)                                                     
FORMUL   5  EDO    C2 H6 O2                                                     
FORMUL   6  HOH   *107(H2 O)                                                    
HELIX    1   1 GLY A    4  HIS A   15  1                                  12    
HELIX    2   2 ASN A   19  TYR A   23  5                                   5    
HELIX    3   3 SER A   24  ASN A   37  1                                  14    
HELIX    4   4 PRO A   79  SER A   85  5                                   7    
HELIX    5   5 ILE A   88  SER A  100  1                                  13    
HELIX    6   6 ASN A  103  ALA A  107  5                                   5    
HELIX    7   7 TRP A  108  CYS A  115  1                                   8    
HELIX    8   8 ASP A  119  ARG A  125  5                                   7    
SHEET    1   A 3 THR A  43  ARG A  45  0                                        
SHEET    2   A 3 THR A  51  TYR A  53 -1  O  ASP A  52   N  ASN A  44           
SHEET    3   A 3 ILE A  58  ASN A  59 -1  O  ILE A  58   N  TYR A  53           
SSBOND   1 CYS A    6    CYS A  127                          1555   1555  2.06  
SSBOND   2 CYS A   30    CYS A  115                          1555   1555  2.11  
SSBOND   3 CYS A   64    CYS A   80                          1555   1555  2.05  
SSBOND   4 CYS A   76    CYS A   94                          1555   1555  2.05  
SITE     1 AC1  3 TYR A  23  ASN A 113  HOH A 406                               
SITE     1 AC2  4 GLY A  67  ARG A  68  THR A  69  SER A  72                    
SITE     1 AC3  3 SER A  24  GLY A  26  GLN A 121                               
SITE     1 AC4  9 GLN A  57  ILE A  58  ASN A  59  TRP A  63                    
SITE     2 AC4  9 ALA A 107  TRP A 108  HOH A 339  HOH A 352                    
SITE     3 AC4  9 HOH A 361                                                     
CRYST1   78.774   78.774   36.870  90.00  90.00  90.00 P 43 21 2     8          
ORIGX1      1.000000  0.000000  0.000000        0.00000                         
ORIGX2      0.000000  1.000000  0.000000        0.00000                         
ORIGX3      0.000000  0.000000  1.000000        0.00000                         
SCALE1      0.012695  0.000000  0.000000        0.00000                         
SCALE2      0.000000  0.012695  0.000000        0.00000                         
SCALE3      0.000000  0.000000  0.027122        0.00000                         
ATOM      1  N   LYS A   1      -3.106  10.098  17.889  1.00 12.79           N  
ATOM      2  CA  LYS A   1      -2.159  10.444  18.942  1.00 11.62           C  
ATOM      3  C   LYS A   1      -2.213  11.938  19.157  1.00 10.54           C  
ATOM      4  O   LYS A   1      -2.187  12.698  18.183  1.00 10.40           O  
ATOM      5  CB  LYS A   1      -0.743  10.043  18.521  1.00 12.68           C  
ATOM      6  CG  LYS A   1       0.355  10.523  19.470  1.00 13.87           C  
ATOM      7  CD  LYS A   1       1.710   9.954  19.087  1.00 15.26           C  
ATOM      8  CE  LYS A   1       2.827  10.555  19.929  1.00 16.29           C  
ATOM      9  NZ  LYS A   1       4.120   9.873  19.668  1.00 24.64           N  
ATOM     10  N   VAL A   2      -2.281  12.373  20.409  1.00 10.65           N  
ATOM     11  CA  VAL A   2      -2.177  13.787  20.705  1.00 10.53           C  
ATOM     12  C   VAL A   2      -0.771  14.017  21.222  1.00  9.51           C  
ATOM     13  O   VAL A   2      -0.397  13.521  22.301  1.00 11.44           O  
ATOM     14  CB  VAL A   2      -3.216  14.250  21.734  1.00 11.35           C  
ATOM     15  CG1 VAL A   2      -3.024  15.725  22.044  1.00 13.15           C  
ATOM     16  CG2 VAL A   2      -4.624  13.985  21.211  1.00 11.41           C  
ATOM     17  N   PHE A   3       0.032  14.727  20.435  1.00 10.09           N  
ATOM     18  CA  PHE A   3       1.414  15.017  20.801  1.00 11.53           C  
ATOM     19  C   PHE A   3       1.491  16.083  21.864  1.00 11.80           C  
ATOM     20  O   PHE A   3       0.667  16.991  21.915  1.00 11.94           O  
ATOM     21  CB  PHE A   3       2.188  15.539  19.589  1.00 11.77           C  
ATOM     22  CG  PHE A   3       2.753  14.474  18.706  1.00 10.36           C  
ATOM     23  CD1 PHE A   3       4.099  14.135  18.778  1.00 11.38           C  
ATOM     24  CD2 PHE A   3       1.951  13.832  17.771  1.00 11.64           C  
ATOM     25  CE1 PHE A   3       4.626  13.171  17.953  1.00 12.75           C  
ATOM     26  CE2 PHE A   3       2.468  12.864  16.955  1.00 12.14           C  
ATOM     27  CZ  PHE A   3       3.811  12.528  17.036  1.00 12.86           C  
ATOM     28  N   GLY A   4       2.531  15.991  22.691  1.00 13.46           N  
ATOM     29  CA  GLY A   4       2.943  17.123  23.489  1.00 13.97           C  
ATOM     30  C   GLY A   4       3.642  18.133  22.595  1.00 11.66           C  
ATOM     31  O   GLY A   4       4.143  17.814  21.522  1.00 11.74           O  
ATOM     32  N   ARG A   5       3.684  19.373  23.047  1.00 14.17           N  
ATOM     33  CA  ARG A   5       4.298  20.444  22.285  1.00 12.73           C  
ATOM     34  C   ARG A   5       5.777  20.178  21.915  1.00 12.77           C  
ATOM     35  O   ARG A   5       6.155  20.185  20.740  1.00 12.86           O  
ATOM     36  CB  ARG A   5       4.163  21.741  23.081  1.00 15.95           C  
ATOM     37  CG  ARG A   5       4.806  22.927  22.427  1.00 14.31           C  
ATOM     38  CD  ARG A   5       4.607  24.205  23.255  1.00 16.61           C  
ATOM     39  NE  ARG A   5       5.170  24.137  24.609  1.00 17.66           N  
ATOM     40  CZ  ARG A   5       6.423  24.461  24.936  1.00 18.07           C  
ATOM     41  NH1 ARG A   5       7.283  24.868  24.014  1.00 16.66           N  
ATOM     42  NH2 ARG A   5       6.824  24.370  26.199  1.00 23.52           N  
ATOM     43  N   CYS A   6       6.608  19.940  22.925  1.00 12.98           N  
ATOM     44  CA  CYS A   6       8.012  19.606  22.675  1.00 12.38           C  
ATOM     45  C   CYS A   6       8.206  18.263  21.967  1.00 11.50           C  
ATOM     46  O   CYS A   6       9.123  18.113  21.175  1.00 12.09           O  
ATOM     47  CB  CYS A   6       8.820  19.646  23.969  1.00 15.32           C  
ATOM     48  SG  CYS A   6       8.938  21.294  24.679  1.00 15.70           S  
ATOM     49  N   GLU A   7       7.348  17.295  22.268  1.00 12.10           N  
ATOM     50  CA  GLU A   7       7.391  16.010  21.600  1.00 11.23           C  
ATOM     51  C   GLU A   7       7.193  16.194  20.091  1.00 10.59           C  
ATOM     52  O   GLU A   7       7.892  15.585  19.289  1.00 11.25           O  
ATOM     53  CB  GLU A   7       6.313  15.086  22.171  1.00 12.05           C  
ATOM     54  CG  GLU A   7       6.342  13.676  21.626  1.00 14.30           C  
ATOM     55  CD  GLU A   7       5.130  12.853  22.032  1.00 14.65           C  
ATOM     56  OE1 GLU A   7       4.132  13.430  22.513  1.00 14.99           O  
ATOM     57  OE2 GLU A   7       5.174  11.619  21.853  1.00 17.51           O  
ATOM     58  N   LEU A   8       6.234  17.042  19.705  1.00 10.08           N  
ATOM     59  CA  LEU A   8       5.965  17.257  18.290  1.00  8.72           C  
ATOM     60  C   LEU A   8       7.109  18.015  17.650  1.00  9.17           C  
ATOM     61  O   LEU A   8       7.506  17.709  16.530  1.00  9.61           O  
ATOM     62  CB  LEU A   8       4.661  18.030  18.077  1.00 11.01           C  
ATOM     63  CG  LEU A   8       4.319  18.285  16.605  1.00 10.31           C  
ATOM     64  CD1 LEU A   8       4.181  16.967  15.844  1.00 12.13           C  
ATOM     65  CD2 LEU A   8       3.045  19.094  16.506  1.00 11.47           C  
ATOM     66  N   ALA A   9       7.626  19.023  18.349  1.00 10.33           N  
ATOM     67  CA  ALA A   9       8.779  19.768  17.845  1.00 11.18           C  
ATOM     68  C   ALA A   9       9.939  18.826  17.513  1.00 10.25           C  
ATOM     69  O   ALA A   9      10.547  18.906  16.455  1.00 11.41           O  
ATOM     70  CB  ALA A   9       9.212  20.820  18.852  1.00 13.51           C  
ATOM     71  N   ALA A  10      10.227  17.910  18.432  1.00 11.91           N  
ATOM     72  CA  ALA A  10      11.289  16.927  18.219  1.00 12.22           C  
ATOM     73  C   ALA A  10      11.020  16.015  17.019  1.00 12.06           C  
ATOM     74  O   ALA A  10      11.927  15.729  16.239  1.00 12.49           O  
ATOM     75  CB  ALA A  10      11.499  16.101  19.471  1.00 13.57           C  
ATOM     76  N   ALA A  11       9.782  15.555  16.877  1.00 11.31           N  
ATOM     77  CA  ALA A  11       9.424  14.682  15.768  1.00 11.81           C  
ATOM     78  C   ALA A  11       9.532  15.424  14.440  1.00 11.79           C  
ATOM     79  O   ALA A  11      10.009  14.878  13.448  1.00 12.81           O  
ATOM     80  CB  ALA A  11       8.020  14.135  15.959  1.00 13.84           C  
ATOM     81  N   MET A  12       9.071  16.673  14.422  1.00 11.98           N  
ATOM     82  CA  MET A  12       9.196  17.490  13.223  1.00 10.95           C  
ATOM     83  C   MET A  12      10.658  17.696  12.840  1.00 11.39           C  
ATOM     84  O   MET A  12      11.006  17.590  11.671  1.00 13.31           O  
ATOM     85  CB  MET A  12       8.473  18.820  13.402  1.00 10.53           C  
ATOM     86  CG  MET A  12       6.961  18.668  13.413  1.00  9.65           C  
ATOM     87  SD  MET A  12       6.179  20.256  13.730  1.00 10.01           S  
ATOM     88  CE  MET A  12       4.597  19.998  12.938  1.00 11.14           C  
ATOM     89  N   LYS A  13      11.509  17.971  13.820  1.00 13.10           N  
ATOM     90  CA  LYS A  13      12.933  18.155  13.557  1.00 15.27           C  
ATOM     91  C   LYS A  13      13.569  16.868  13.042  1.00 15.09           C  
ATOM     92  O   LYS A  13      14.344  16.889  12.084  1.00 16.46           O  
ATOM     93  CB  LYS A  13      13.656  18.633  14.811  1.00 15.74           C  
ATOM     94  CG  LYS A  13      15.160  18.776  14.616  1.00 17.88           C  
ATOM     95  CD  LYS A  13      15.838  19.418  15.811  1.00 21.13           C  
ATOM     96  CE  LYS A  13      17.347  19.477  15.584  1.00 24.28           C  
ATOM     97  NZ  LYS A  13      18.049  20.225  16.657  1.00 26.72           N  
ATOM     98  N   ARG A  14      13.211  15.751  13.666  1.00 15.67           N  
ATOM     99  CA  ARG A  14      13.671  14.431  13.256  1.00 17.76           C  
ATOM    100  C   ARG A  14      13.401  14.208  11.771  1.00 16.68           C  
ATOM    101  O   ARG A  14      14.225  13.626  11.058  1.00 20.01           O  
ATOM    102  CB  ARG A  14      12.960  13.368  14.104  1.00 18.47           C  
ATOM    103  CG  ARG A  14      13.144  11.930  13.649  1.00 24.52           C  
ATOM    104  CD  ARG A  14      14.323  11.274  14.348  1.00 21.91           C  
ATOM    105  NE  ARG A  14      15.528  11.298  13.523  1.00 29.07           N  
ATOM    106  CZ  ARG A  14      15.817  10.376  12.609  1.00 22.76           C  
ATOM    107  NH1 ARG A  14      14.988   9.359  12.406  1.00 31.88           N  
ATOM    108  NH2 ARG A  14      16.932  10.468  11.898  1.00 31.21           N  
ATOM    109  N   HIS A  15      12.256  14.702  11.300  1.00 14.74           N  
ATOM    110  CA  HIS A  15      11.832  14.506   9.915  1.00 16.03           C  
ATOM    111  C   HIS A  15      12.225  15.639   8.969  1.00 14.44           C  
ATOM    112  O   HIS A  15      11.755  15.691   7.835  1.00 16.86           O  
ATOM    113  CB  HIS A  15      10.329  14.241   9.843  1.00 16.98           C  
ATOM    114  CG  HIS A  15       9.933  12.901  10.379  1.00 15.40           C  
ATOM    115  ND1 HIS A  15       9.655  12.683  11.710  1.00 16.49           N  
ATOM    116  CD2 HIS A  15       9.793  11.702   9.766  1.00 23.13           C  
ATOM    117  CE1 HIS A  15       9.342  11.412  11.892  1.00 18.69           C  
ATOM    118  NE2 HIS A  15       9.424  10.794  10.728  1.00 22.44           N  
ATOM    119  N   GLY A  16      13.094  16.530   9.430  1.00 14.76           N  
ATOM    120  CA  GLY A  16      13.686  17.530   8.565  1.00 16.05           C  
ATOM    121  C   GLY A  16      12.830  18.754   8.294  1.00 15.65           C  
ATOM    122  O   GLY A  16      13.076  19.477   7.335  1.00 15.14           O  
ATOM    123  N   LEU A  17      11.835  19.011   9.134  1.00 14.14           N  
ATOM    124  CA  LEU A  17      10.955  20.156   8.912  1.00 13.08           C  
ATOM    125  C   LEU A  17      11.519  21.455   9.463  1.00 14.35           C  
ATOM    126  O   LEU A  17      11.120  22.548   9.056  1.00 16.31           O  
ATOM    127  CB  LEU A  17       9.607  19.918   9.576  1.00 17.02           C  
ATOM    128  CG  LEU A  17       8.373  19.591   8.750  1.00 21.38           C  
ATOM    129  CD1 LEU A  17       7.150  19.865   9.614  1.00 12.97           C  
ATOM    130  CD2 LEU A  17       8.308  20.359   7.431  1.00 11.89           C  
ATOM    131  N   ASP A  18      12.429  21.341  10.423  1.00 16.58           N  
ATOM    132  CA  ASP A  18      13.015  22.525  11.028  1.00 16.45           C  
ATOM    133  C   ASP A  18      13.815  23.346  10.009  1.00 17.36           C  
ATOM    134  O   ASP A  18      14.779  22.866   9.415  1.00 17.47           O  
ATOM    135  CB  ASP A  18      13.857  22.166  12.257  1.00 18.24           C  
ATOM    136  CG  ASP A  18      14.970  21.197  11.943  1.00 19.45           C  
ATOM    137  OD1 ASP A  18      16.109  21.486  12.367  1.00 22.98           O  
ATOM    138  OD2 ASP A  18      14.718  20.148  11.295  1.00 17.10           O  
ATOM    139  N   ASN A  19      13.380  24.588   9.824  1.00 14.95           N  
ATOM    140  CA  ASN A  19      13.896  25.503   8.811  1.00 14.60           C  
ATOM    141  C   ASN A  19      13.676  25.074   7.356  1.00 14.00           C  
ATOM    142  O   ASN A  19      14.302  25.602   6.443  1.00 14.44           O  
ATOM    143  CB  ASN A  19      15.352  25.897   9.060  1.00 17.27           C  
ATOM    144  CG  ASN A  19      15.592  27.355   8.764  1.00 21.98           C  
ATOM    145  OD1 ASN A  19      14.688  28.182   8.923  1.00 24.39           O  
ATOM    146  ND2 ASN A  19      16.793  27.683   8.305  1.00 24.13           N  
ATOM    147  N   TYR A  20      12.764  24.135   7.132  1.00 12.47           N  
ATOM    148  CA  TYR A  20      12.454  23.733   5.774  1.00 12.06           C  
ATOM    149  C   TYR A  20      11.818  24.902   5.012  1.00 11.93           C  
ATOM    150  O   TYR A  20      10.871  25.533   5.497  1.00 11.36           O  
ATOM    151  CB  TYR A  20      11.537  22.506   5.772  1.00 12.95           C  
ATOM    152  CG  TYR A  20      11.402  21.888   4.400  1.00 11.73           C  
ATOM    153  CD1 TYR A  20      12.302  20.921   3.961  1.00 12.39           C  
ATOM    154  CD2 TYR A  20      10.407  22.299   3.515  1.00 11.01           C  
ATOM    155  CE1 TYR A  20      12.204  20.375   2.698  1.00 14.47           C  
ATOM    156  CE2 TYR A  20      10.307  21.756   2.252  1.00 13.58           C  
ATOM    157  CZ  TYR A  20      11.208  20.797   1.852  1.00 14.02           C  
ATOM    158  OH  TYR A  20      11.094  20.256   0.591  1.00 16.31           O  
ATOM    159  N   ARG A  21      12.351  25.190   3.823  1.00 11.35           N  
ATOM    160  CA  ARG A  21      11.939  26.351   3.025  1.00 12.80           C  
ATOM    161  C   ARG A  21      12.034  27.652   3.820  1.00 10.73           C  
ATOM    162  O   ARG A  21      11.313  28.608   3.552  1.00 11.91           O  
ATOM    163  CB  ARG A  21      10.541  26.166   2.441  1.00 13.85           C  
ATOM    164  CG  ARG A  21      10.492  25.182   1.291  1.00 17.28           C  
ATOM    165  CD  ARG A  21      10.931  25.803  -0.019  1.00 20.89           C  
ATOM    166  NE  ARG A  21      11.180  24.768  -1.020  1.00 28.53           N  
ATOM    167  CZ  ARG A  21      11.123  24.965  -2.334  1.00 25.55           C  
ATOM    168  NH1 ARG A  21      10.810  26.162  -2.811  1.00 30.68           N  
ATOM    169  NH2 ARG A  21      11.363  23.961  -3.170  1.00 28.76           N  
ATOM    170  N   GLY A  22      12.919  27.673   4.810  1.00 10.40           N  
ATOM    171  CA  GLY A  22      13.147  28.868   5.604  1.00 12.11           C  
ATOM    172  C   GLY A  22      12.212  29.055   6.786  1.00 11.32           C  
ATOM    173  O   GLY A  22      12.276  30.073   7.468  1.00 11.06           O  
ATOM    174  N   TYR A  23      11.330  28.090   7.034  1.00  9.56           N  
ATOM    175  CA  TYR A  23      10.370  28.213   8.131  1.00  9.43           C  
ATOM    176  C   TYR A  23      10.871  27.509   9.378  1.00  9.93           C  
ATOM    177  O   TYR A  23      11.010  26.291   9.410  1.00  9.88           O  
ATOM    178  CB  TYR A  23       9.017  27.656   7.701  1.00  9.85           C  
ATOM    179  CG  TYR A  23       8.353  28.541   6.689  1.00  8.47           C  
ATOM    180  CD1 TYR A  23       7.576  29.616   7.097  1.00  8.80           C  
ATOM    181  CD2 TYR A  23       8.509  28.314   5.329  1.00  8.64           C  
ATOM    182  CE1 TYR A  23       6.966  30.444   6.179  1.00  8.94           C  
ATOM    183  CE2 TYR A  23       7.906  29.146   4.407  1.00  8.90           C  
ATOM    184  CZ  TYR A  23       7.130  30.210   4.842  1.00  8.91           C  
ATOM    185  OH  TYR A  23       6.495  31.035   3.944  1.00  9.54           O  
ATOM    186  N   SER A  24      11.165  28.298  10.402  1.00 10.82           N  
ATOM    187  CA  SER A  24      11.677  27.758  11.648  1.00 11.11           C  
ATOM    188  C   SER A  24      10.699  26.781  12.283  1.00 10.54           C  
ATOM    189  O   SER A  24       9.479  26.809  12.033  1.00 11.29           O  
ATOM    190  CB  SER A  24      11.945  28.892  12.630  1.00 13.42           C  
ATOM    191  OG  SER A  24      10.724  29.473  13.056  1.00 14.10           O  
ATOM    192  N   LEU A  25      11.243  25.934  13.142  1.00 10.44           N  
ATOM    193  CA  LEU A  25      10.447  24.929  13.813  1.00 11.13           C  
ATOM    194  C   LEU A  25       9.226  25.489  14.539  1.00 10.56           C  
ATOM    195  O   LEU A  25       8.166  24.863  14.532  1.00 10.66           O  
ATOM    196  CB  LEU A  25      11.332  24.161  14.787  1.00 13.12           C  
ATOM    197  CG  LEU A  25      10.789  22.860  15.354  1.00 12.58           C  
ATOM    198  CD1 LEU A  25      10.389  21.903  14.250  1.00 15.83           C  
ATOM    199  CD2 LEU A  25      11.863  22.245  16.234  1.00 14.23           C  
ATOM    200  N   GLY A  26       9.365  26.647  15.180  1.00 10.17           N  
ATOM    201  CA  GLY A  26       8.231  27.252  15.863  1.00 10.93           C  
ATOM    202  C   GLY A  26       7.052  27.552  14.945  1.00  8.66           C  
ATOM    203  O   GLY A  26       5.885  27.480  15.368  1.00  8.50           O  
ATOM    204  N   ASN A  27       7.336  27.888  13.689  1.00  8.91           N  
ATOM    205  CA  ASN A  27       6.269  28.101  12.719  1.00  8.64           C  
ATOM    206  C   ASN A  27       5.429  26.850  12.517  1.00  8.30           C  
ATOM    207  O   ASN A  27       4.200  26.924  12.442  1.00  8.02           O  
ATOM    208  CB  ASN A  27       6.820  28.573  11.374  1.00  9.14           C  
ATOM    209  CG  ASN A  27       7.136  30.048  11.382  1.00  8.22           C  
ATOM    210  OD1 ASN A  27       6.239  30.878  11.331  1.00  9.34           O  
ATOM    211  ND2 ASN A  27       8.422  30.382  11.502  1.00 10.98           N  
ATOM    212  N   TRP A  28       6.111  25.716  12.387  1.00  7.51           N  
ATOM    213  CA  TRP A  28       5.460  24.438  12.146  1.00  7.62           C  
ATOM    214  C   TRP A  28       4.674  23.970  13.359  1.00  7.47           C  
ATOM    215  O   TRP A  28       3.569  23.431  13.224  1.00  7.89           O  
ATOM    216  CB  TRP A  28       6.503  23.389  11.744  1.00  8.64           C  
ATOM    217  CG  TRP A  28       7.159  23.705  10.421  1.00  8.30           C  
ATOM    218  CD1 TRP A  28       8.418  24.209  10.209  1.00  8.97           C  
ATOM    219  CD2 TRP A  28       6.566  23.569   9.125  1.00  7.59           C  
ATOM    220  NE1 TRP A  28       8.639  24.377   8.867  1.00  8.84           N  
ATOM    221  CE2 TRP A  28       7.518  23.993   8.180  1.00  8.87           C  
ATOM    222  CE3 TRP A  28       5.317  23.126   8.672  1.00  9.16           C  
ATOM    223  CZ2 TRP A  28       7.266  23.979   6.811  1.00 10.29           C  
ATOM    224  CZ3 TRP A  28       5.073  23.103   7.313  1.00 10.02           C  
ATOM    225  CH2 TRP A  28       6.037  23.541   6.397  1.00 10.60           C  
ATOM    226  N   VAL A  29       5.238  24.183  14.553  1.00  8.15           N  
ATOM    227  CA  VAL A  29       4.554  23.797  15.777  1.00  8.47           C  
ATOM    228  C   VAL A  29       3.320  24.671  15.988  1.00  8.29           C  
ATOM    229  O   VAL A  29       2.249  24.182  16.356  1.00  8.13           O  
ATOM    230  CB  VAL A  29       5.498  23.844  17.006  1.00  9.02           C  
ATOM    231  CG1 VAL A  29       4.732  23.569  18.287  1.00 10.55           C  
ATOM    232  CG2 VAL A  29       6.617  22.835  16.848  1.00 10.51           C  
ATOM    233  N   CYS A  30       3.455  25.969  15.752  1.00  8.52           N  
ATOM    234  CA  CYS A  30       2.324  26.880  15.853  1.00  7.60           C  
ATOM    235  C   CYS A  30       1.209  26.504  14.878  1.00  8.34           C  
ATOM    236  O   CYS A  30       0.025  26.491  15.234  1.00  8.31           O  
ATOM    237  CB  CYS A  30       2.803  28.322  15.602  1.00  9.95           C  
ATOM    238  SG  CYS A  30       1.533  29.594  15.788  1.00 11.26           S  
ATOM    239  N   ALA A  31       1.593  26.187  13.648  1.00  7.90           N  
ATOM    240  CA  ALA A  31       0.604  25.786  12.663  1.00  7.45           C  
ATOM    241  C   ALA A  31      -0.148  24.544  13.133  1.00  7.13           C  
ATOM    242  O   ALA A  31      -1.377  24.473  13.053  1.00  8.44           O  
ATOM    243  CB  ALA A  31       1.265  25.549  11.297  1.00  9.10           C  
ATOM    244  N   ALA A  32       0.597  23.556  13.607  1.00  7.49           N  
ATOM    245  CA  ALA A  32      -0.037  22.332  14.077  1.00  6.99           C  
ATOM    246  C   ALA A  32      -0.943  22.592  15.274  1.00  7.72           C  
ATOM    247  O   ALA A  32      -2.006  21.979  15.399  1.00  7.53           O  
ATOM    248  CB  ALA A  32       0.996  21.288  14.407  1.00  8.94           C  
ATOM    249  N   LYS A  33      -0.531  23.483  16.167  1.00  7.68           N  
ATOM    250  CA  LYS A  33      -1.352  23.813  17.325  1.00  8.89           C  
ATOM    251  C   LYS A  33      -2.735  24.273  16.885  1.00  7.59           C  
ATOM    252  O   LYS A  33      -3.753  23.779  17.368  1.00  8.51           O  
ATOM    253  CB  LYS A  33      -0.691  24.912  18.165  1.00  8.31           C  
ATOM    254  CG  LYS A  33      -1.579  25.456  19.263  1.00 11.24           C  
ATOM    255  CD  LYS A  33      -1.755  24.431  20.368  1.00 12.86           C  
ATOM    256  CE  LYS A  33      -2.561  25.000  21.523  1.00 15.70           C  
ATOM    257  NZ  LYS A  33      -2.736  23.985  22.610  1.00 17.92           N  
ATOM    258  N   PHE A  34      -2.770  25.222  15.960  1.00  8.14           N  
ATOM    259  CA  PHE A  34      -4.042  25.817  15.593  1.00  8.76           C  
ATOM    260  C   PHE A  34      -4.800  25.025  14.541  1.00  8.68           C  
ATOM    261  O   PHE A  34      -6.029  25.142  14.456  1.00 10.31           O  
ATOM    262  CB  PHE A  34      -3.869  27.289  15.229  1.00  9.94           C  
ATOM    263  CG  PHE A  34      -3.415  28.113  16.399  1.00  9.19           C  
ATOM    264  CD1 PHE A  34      -2.244  28.854  16.349  1.00 12.04           C  
ATOM    265  CD2 PHE A  34      -4.152  28.106  17.576  1.00 10.12           C  
ATOM    266  CE1 PHE A  34      -1.835  29.599  17.442  1.00 14.60           C  
ATOM    267  CE2 PHE A  34      -3.744  28.841  18.670  1.00 10.39           C  
ATOM    268  CZ  PHE A  34      -2.578  29.584  18.598  1.00 13.23           C  
ATOM    269  N   GLU A  35      -4.108  24.194  13.766  1.00  7.98           N  
ATOM    270  CA  GLU A  35      -4.802  23.324  12.825  1.00  7.38           C  
ATOM    271  C   GLU A  35      -5.457  22.144  13.523  1.00  7.91           C  
ATOM    272  O   GLU A  35      -6.599  21.797  13.206  1.00  8.84           O  
ATOM    273  CB  GLU A  35      -3.835  22.807  11.761  1.00  8.32           C  
ATOM    274  CG  GLU A  35      -3.344  23.860  10.784  1.00  8.21           C  
ATOM    275  CD  GLU A  35      -4.416  24.424   9.861  1.00  9.31           C  
ATOM    276  OE1 GLU A  35      -5.592  23.996   9.900  1.00 10.00           O  
ATOM    277  OE2 GLU A  35      -4.053  25.341   9.084  1.00  9.95           O  
ATOM    278  N   SER A  36      -4.748  21.499  14.452  1.00  7.68           N  
ATOM    279  CA  SER A  36      -5.213  20.219  14.985  1.00  7.89           C  
ATOM    280  C   SER A  36      -5.148  20.089  16.494  1.00  8.60           C  
ATOM    281  O   SER A  36      -5.529  19.053  17.034  1.00  9.12           O  
ATOM    282  CB  SER A  36      -4.370  19.096  14.405  1.00  8.58           C  
ATOM    283  OG  SER A  36      -3.042  19.186  14.914  1.00  8.13           O  
ATOM    284  N   ASN A  37      -4.648  21.113  17.176  1.00  9.09           N  
ATOM    285  CA  ASN A  37      -4.328  20.992  18.602  1.00  8.88           C  
ATOM    286  C   ASN A  37      -3.426  19.792  18.893  1.00  8.30           C  
ATOM    287  O   ASN A  37      -3.548  19.138  19.946  1.00  9.58           O  
ATOM    288  CB  ASN A  37      -5.579  20.978  19.500  1.00 12.12           C  
ATOM    289  CG  ASN A  37      -5.285  21.433  20.928  1.00 11.27           C  
ATOM    290  OD1 ASN A  37      -4.255  22.040  21.195  1.00 14.73           O  
ATOM    291  ND2 ASN A  37      -6.197  21.123  21.851  1.00 16.51           N  
ATOM    292  N   PHE A  38      -2.535  19.498  17.949  1.00  7.42           N  
ATOM    293  CA  PHE A  38      -1.515  18.453  18.056  1.00  8.11           C  
ATOM    294  C   PHE A  38      -2.090  17.036  17.972  1.00  8.54           C  
ATOM    295  O   PHE A  38      -1.408  16.071  18.308  1.00  9.12           O  
ATOM    296  CB  PHE A  38      -0.663  18.587  19.329  1.00  9.28           C  
ATOM    297  CG  PHE A  38       0.056  19.912  19.494  1.00  7.57           C  
ATOM    298  CD1 PHE A  38       0.558  20.637  18.411  1.00  8.47           C  
ATOM    299  CD2 PHE A  38       0.270  20.407  20.775  1.00  9.16           C  
ATOM    300  CE1 PHE A  38       1.263  21.833  18.623  1.00  9.13           C  
ATOM    301  CE2 PHE A  38       0.963  21.597  20.986  1.00 11.46           C  
ATOM    302  CZ  PHE A  38       1.454  22.311  19.908  1.00 10.08           C  
ATOM    303  N   ASN A  39      -3.321  16.911  17.480  1.00  8.31           N  
ATOM    304  CA  ASN A  39      -3.985  15.609  17.373  1.00  7.92           C  
ATOM    305  C   ASN A  39      -3.859  15.050  15.965  1.00  7.97           C  
ATOM    306  O   ASN A  39      -4.417  15.621  15.021  1.00  8.19           O  
ATOM    307  CB  ASN A  39      -5.461  15.784  17.724  1.00  9.41           C  
ATOM    308  CG  ASN A  39      -6.216  14.473  17.828  1.00  8.09           C  
ATOM    309  OD1 ASN A  39      -5.725  13.408  17.469  1.00  8.34           O  
ATOM    310  ND2 ASN A  39      -7.427  14.554  18.372  1.00 12.16           N  
ATOM    311  N   THR A  40      -3.144  13.942  15.799  1.00  7.89           N  
ATOM    312  CA  THR A  40      -2.972  13.361  14.472  1.00  8.84           C  
ATOM    313  C   THR A  40      -4.274  12.889  13.855  1.00  7.74           C  
ATOM    314  O   THR A  40      -4.347  12.743  12.644  1.00  8.23           O  
ATOM    315  CB  THR A  40      -1.995  12.167  14.430  1.00  9.12           C  
ATOM    316  OG1 THR A  40      -2.548  11.042  15.118  1.00 10.81           O  
ATOM    317  CG2 THR A  40      -0.640  12.515  15.038  1.00 10.22           C  
ATOM    318  N   GLN A  41      -5.286  12.618  14.682  1.00  7.71           N  
ATOM    319  CA  GLN A  41      -6.535  12.072  14.144  1.00  7.89           C  
ATOM    320  C   GLN A  41      -7.554  13.129  13.771  1.00  8.71           C  
ATOM    321  O   GLN A  41      -8.672  12.779  13.379  1.00 11.10           O  
ATOM    322  CB  GLN A  41      -7.160  11.062  15.110  1.00  8.55           C  
ATOM    323  CG  GLN A  41      -6.264   9.866  15.352  1.00  9.90           C  
ATOM    324  CD  GLN A  41      -6.981   8.770  16.081  1.00  8.97           C  
ATOM    325  OE1 GLN A  41      -6.887   8.653  17.316  1.00 10.77           O  
ATOM    326  NE2 GLN A  41      -7.747   7.985  15.352  1.00 10.53           N  
ATOM    327  N   ALA A  42      -7.183  14.397  13.857  1.00  8.20           N  
ATOM    328  CA  ALA A  42      -8.080  15.497  13.515  1.00  9.03           C  
ATOM    329  C   ALA A  42      -8.539  15.434  12.063  1.00  8.39           C  
ATOM    330  O   ALA A  42      -7.737  15.234  11.170  1.00  8.20           O  
ATOM    331  CB  ALA A  42      -7.393  16.824  13.775  1.00  9.72           C  
ATOM    332  N   THR A  43      -9.841  15.606  11.836  1.00  8.30           N  
ATOM    333  CA  THR A  43     -10.404  15.756  10.498  1.00  9.50           C  
ATOM    334  C   THR A  43     -11.404  16.898  10.507  1.00 10.27           C  
ATOM    335  O   THR A  43     -12.049  17.163  11.524  1.00 13.53           O  
ATOM    336  CB  THR A  43     -11.154  14.504  10.025  1.00 10.42           C  
ATOM    337  OG1 THR A  43     -12.238  14.206  10.921  1.00 10.78           O  
ATOM    338  CG2 THR A  43     -10.227  13.310   9.918  1.00 11.32           C  
ATOM    339  N   ASN A  44     -11.558  17.575   9.373  1.00  9.10           N  
ATOM    340  CA  ASN A  44     -12.556  18.620   9.278  1.00 10.09           C  
ATOM    341  C   ASN A  44     -13.048  18.737   7.855  1.00  9.13           C  
ATOM    342  O   ASN A  44     -12.262  18.829   6.924  1.00  9.40           O  
ATOM    343  CB  ASN A  44     -12.015  19.948   9.804  1.00 14.62           C  
ATOM    344  CG  ASN A  44     -11.893  19.960  11.334  1.00 17.79           C  
ATOM    345  OD1 ASN A  44     -12.893  20.052  12.060  1.00 20.55           O  
ATOM    346  ND2 ASN A  44     -10.667  19.822  11.828  1.00 18.36           N  
ATOM    347  N  AARG A  45     -14.368  18.717   7.697  0.43 10.94           N  
ATOM    348  N  BARG A  45     -14.368  18.762   7.704  0.57 10.90           N  
ATOM    349  CA AARG A  45     -14.982  18.846   6.384  0.43 12.05           C  
ATOM    350  CA BARG A  45     -15.029  18.822   6.404  0.57 12.03           C  
ATOM    351  C  AARG A  45     -15.029  20.311   5.982  0.43 13.47           C  
ATOM    352  C  BARG A  45     -15.167  20.277   5.948  0.57 13.54           C  
ATOM    353  O  AARG A  45     -15.318  21.189   6.795  0.43 14.10           O  
ATOM    354  O  BARG A  45     -15.652  21.121   6.708  0.57 14.66           O  
ATOM    355  CB AARG A  45     -16.400  18.270   6.388  0.43 14.01           C  
ATOM    356  CB BARG A  45     -16.404  18.161   6.536  0.57 13.91           C  
ATOM    357  CG AARG A  45     -16.934  17.920   4.994  0.43 13.59           C  
ATOM    358  CG BARG A  45     -17.323  18.268   5.327  0.57 13.84           C  
ATOM    359  CD AARG A  45     -16.444  16.546   4.579  0.43 14.13           C  
ATOM    360  CD BARG A  45     -16.843  17.433   4.149  0.57 11.94           C  
ATOM    361  NE AARG A  45     -16.627  16.259   3.157  0.43 15.06           N  
ATOM    362  NE BARG A  45     -16.113  16.219   4.516  0.57 13.76           N  
ATOM    363  CZ AARG A  45     -17.524  15.403   2.681  0.43 13.69           C  
ATOM    364  CZ BARG A  45     -16.666  15.067   4.878  0.57 13.04           C  
ATOM    365  NH1AARG A  45     -18.327  14.758   3.515  0.43 16.74           N  
ATOM    366  NH1BARG A  45     -17.983  14.943   4.979  0.57 14.90           N  
ATOM    367  NH2AARG A  45     -17.618  15.183   1.373  0.43 13.10           N  
ATOM    368  NH2BARG A  45     -15.885  14.038   5.169  0.57 12.46           N  
ATOM    369  N   ASN A  46     -14.739  20.564   4.717  1.00 13.54           N  
ATOM    370  CA  ASN A  46     -14.822  21.912   4.163  1.00 15.64           C  
ATOM    371  C   ASN A  46     -16.106  22.103   3.386  1.00 17.31           C  
ATOM    372  O   ASN A  46     -16.739  21.134   2.975  1.00 18.22           O  
ATOM    373  CB  ASN A  46     -13.649  22.175   3.227  1.00 16.23           C  
ATOM    374  CG  ASN A  46     -12.323  21.995   3.906  1.00 13.08           C  
ATOM    375  OD1 ASN A  46     -11.463  21.269   3.424  1.00 18.45           O  
ATOM    376  ND2 ASN A  46     -12.149  22.651   5.042  1.00 19.55           N  
ATOM    377  N   THR A  47     -16.472  23.364   3.173  1.00 22.55           N  
ATOM    378  CA  THR A  47     -17.698  23.700   2.459  1.00 24.58           C  
ATOM    379  C   THR A  47     -17.731  23.127   1.038  1.00 20.79           C  
ATOM    380  O   THR A  47     -18.798  22.758   0.537  1.00 28.21           O  
ATOM    381  CB  THR A  47     -17.937  25.229   2.432  1.00 23.68           C  
ATOM    382  OG1 THR A  47     -16.731  25.899   2.042  1.00 27.84           O  
ATOM    383  CG2 THR A  47     -18.351  25.721   3.809  1.00 26.41           C  
ATOM    384  N   ASP A  48     -16.568  23.043   0.400  1.00 20.36           N  
ATOM    385  CA  ASP A  48     -16.487  22.534  -0.967  1.00 19.87           C  
ATOM    386  C   ASP A  48     -16.594  21.008  -1.045  1.00 23.42           C  
ATOM    387  O   ASP A  48     -16.623  20.443  -2.134  1.00 21.67           O  
ATOM    388  CB  ASP A  48     -15.224  23.051  -1.686  1.00 20.19           C  
ATOM    389  CG  ASP A  48     -13.940  22.365  -1.220  1.00 20.38           C  
ATOM    390  OD1 ASP A  48     -13.944  21.703  -0.162  1.00 19.46           O  
ATOM    391  OD2 ASP A  48     -12.908  22.489  -1.913  1.00 24.34           O  
ATOM    392  N   GLY A  49     -16.659  20.347   0.109  1.00 18.71           N  
ATOM    393  CA  GLY A  49     -16.797  18.902   0.153  1.00 17.53           C  
ATOM    394  C   GLY A  49     -15.486  18.168   0.365  1.00 13.68           C  
ATOM    395  O   GLY A  49     -15.486  16.956   0.615  1.00 15.31           O  
ATOM    396  N   SER A  50     -14.367  18.876   0.238  1.00 12.28           N  
ATOM    397  CA  SER A  50     -13.070  18.299   0.582  1.00 11.51           C  
ATOM    398  C   SER A  50     -12.966  18.155   2.100  1.00  9.46           C  
ATOM    399  O   SER A  50     -13.811  18.664   2.831  1.00  9.86           O  
ATOM    400  CB  SER A  50     -11.914  19.154   0.044  1.00 10.87           C  
ATOM    401  OG  SER A  50     -11.845  20.410   0.688  1.00 12.73           O  
ATOM    402  N   THR A  51     -11.921  17.467   2.551  1.00  8.17           N  
ATOM    403  CA  THR A  51     -11.682  17.243   3.976  1.00  8.00           C  
ATOM    404  C   THR A  51     -10.215  17.519   4.274  1.00  8.15           C  
ATOM    405  O   THR A  51      -9.359  17.263   3.430  1.00  7.63           O  
ATOM    406  CB  THR A  51     -12.077  15.800   4.375  1.00  7.91           C  
ATOM    407  OG1 THR A  51     -13.459  15.590   4.056  1.00  9.08           O  
ATOM    408  CG2 THR A  51     -11.902  15.540   5.872  1.00  9.73           C  
ATOM    409  N   ASP A  52      -9.950  18.063   5.471  1.00  7.43           N  
ATOM    410  CA  ASP A  52      -8.594  18.286   5.976  1.00  8.16           C  
ATOM    411  C   ASP A  52      -8.243  17.200   6.974  1.00  7.36           C  
ATOM    412  O   ASP A  52      -9.073  16.832   7.826  1.00  8.25           O  
ATOM    413  CB  ASP A  52      -8.485  19.632   6.683  1.00 10.24           C  
ATOM    414  CG  ASP A  52      -9.000  20.766   5.841  1.00 11.87           C  
ATOM    415  OD1 ASP A  52      -8.698  20.823   4.636  1.00 13.17           O  
ATOM    416  OD2 ASP A  52      -9.747  21.601   6.397  1.00 19.95           O  
ATOM    417  N   TYR A  53      -7.013  16.708   6.899  1.00  7.42           N  
ATOM    418  CA  TYR A  53      -6.609  15.533   7.658  1.00  7.61           C  
ATOM    419  C   TYR A  53      -5.320  15.743   8.432  1.00  7.25           C  
ATOM    420  O   TYR A  53      -4.325  16.193   7.871  1.00  7.78           O  
ATOM    421  CB  TYR A  53      -6.382  14.338   6.728  1.00  8.03           C  
ATOM    422  CG  TYR A  53      -7.605  13.875   5.999  1.00  6.81           C  
ATOM    423  CD1 TYR A  53      -8.394  12.853   6.514  1.00  8.11           C  
ATOM    424  CD2 TYR A  53      -7.978  14.445   4.779  1.00  8.21           C  
ATOM    425  CE1 TYR A  53      -9.528  12.403   5.838  1.00  8.18           C  
ATOM    426  CE2 TYR A  53      -9.115  13.999   4.093  1.00  7.59           C  
ATOM    427  CZ  TYR A  53      -9.890  12.988   4.645  1.00  7.29           C  
ATOM    428  OH  TYR A  53     -11.011  12.525   4.004  1.00  7.94           O  
ATOM    429  N   GLY A  54      -5.321  15.328   9.694  1.00  7.27           N  
ATOM    430  CA  GLY A  54      -4.084  15.184  10.434  1.00  8.33           C  
ATOM    431  C   GLY A  54      -3.579  16.416  11.142  1.00  7.17           C  
ATOM    432  O   GLY A  54      -4.265  17.429  11.231  1.00  7.67           O  
ATOM    433  N   ILE A  55      -2.359  16.304  11.659  1.00  8.15           N  
ATOM    434  CA  ILE A  55      -1.792  17.336  12.512  1.00  9.57           C  
ATOM    435  C   ILE A  55      -1.644  18.674  11.832  1.00  8.53           C  
ATOM    436  O   ILE A  55      -1.672  19.696  12.500  1.00  8.86           O  
ATOM    437  CB  ILE A  55      -0.394  16.990  13.071  1.00 15.02           C  
ATOM    438  CG1 ILE A  55       0.592  16.630  11.955  1.00 13.90           C  
ATOM    439  CG2 ILE A  55      -0.469  15.933  14.125  1.00 16.59           C  
ATOM    440  CD1 ILE A  55       2.062  16.767  12.356  1.00 19.02           C  
ATOM    441  N   LEU A  56      -1.481  18.657  10.506  1.00  8.83           N  
ATOM    442  CA  LEU A  56      -1.395  19.884   9.718  1.00  8.69           C  
ATOM    443  C   LEU A  56      -2.592  20.100   8.784  1.00  7.53           C  
ATOM    444  O   LEU A  56      -2.549  20.952   7.896  1.00  9.50           O  
ATOM    445  CB  LEU A  56      -0.061  19.941   8.943  1.00  9.66           C  
ATOM    446  CG  LEU A  56       1.165  20.213   9.840  1.00  9.23           C  
ATOM    447  CD1 LEU A  56       2.456  19.954   9.100  1.00 12.62           C  
ATOM    448  CD2 LEU A  56       1.169  21.635  10.390  1.00 11.60           C  
ATOM    449  N   GLN A  57      -3.664  19.330   8.994  1.00  7.60           N  
ATOM    450  CA  GLN A  57      -4.946  19.565   8.311  1.00  8.23           C  
ATOM    451  C   GLN A  57      -4.766  19.738   6.804  1.00  7.84           C  
ATOM    452  O   GLN A  57      -5.212  20.721   6.196  1.00  9.25           O  
ATOM    453  CB  GLN A  57      -5.673  20.746   8.944  1.00  7.48           C  
ATOM    454  CG  GLN A  57      -6.198  20.423  10.323  1.00  8.25           C  
ATOM    455  CD  GLN A  57      -7.346  19.446  10.276  1.00  8.15           C  
ATOM    456  OE1 GLN A  57      -8.484  19.831  10.015  1.00  9.52           O  
ATOM    457  NE2 GLN A  57      -7.051  18.163  10.471  1.00  8.94           N  
ATOM    458  N   ILE A  58      -4.109  18.750   6.222  1.00  7.14           N  
ATOM    459  CA  ILE A  58      -3.826  18.716   4.795  1.00  8.37           C  
ATOM    460  C   ILE A  58      -5.080  18.323   4.023  1.00  7.73           C  
ATOM    461  O   ILE A  58      -5.783  17.367   4.379  1.00  8.56           O  
ATOM    462  CB  ILE A  58      -2.662  17.776   4.550  1.00  9.23           C  
ATOM    463  CG1 ILE A  58      -1.391  18.424   5.114  1.00 10.79           C  
ATOM    464  CG2 ILE A  58      -2.532  17.434   3.086  1.00 10.41           C  
ATOM    465  CD1 ILE A  58      -0.177  17.525   5.108  1.00 13.12           C  
ATOM    466  N  AASN A  59      -5.335  19.040   2.934  0.51  8.98           N  
ATOM    467  N  BASN A  59      -5.395  19.099   2.991  0.49  8.98           N  
ATOM    468  CA AASN A  59      -6.634  19.041   2.273  0.51  9.55           C  
ATOM    469  CA BASN A  59      -6.666  18.933   2.309  0.49  9.55           C  
ATOM    470  C  AASN A  59      -6.742  18.121   1.048  0.51  8.27           C  
ATOM    471  C  BASN A  59      -6.651  17.907   1.188  0.49  8.34           C  
ATOM    472  O  AASN A  59      -5.877  18.148   0.172  0.51  8.99           O  
ATOM    473  O  BASN A  59      -5.636  17.632   0.536  0.49  9.98           O  
ATOM    474  CB AASN A  59      -6.968  20.482   1.892  0.51 11.59           C  
ATOM    475  CB BASN A  59      -7.246  20.273   1.827  0.49 11.37           C  
ATOM    476  CG AASN A  59      -8.299  20.612   1.246  0.51  8.57           C  
ATOM    477  CG BASN A  59      -6.581  20.783   0.569  0.49 11.94           C  
ATOM    478  OD1AASN A  59      -8.403  20.603   0.031  0.51 13.52           O  
ATOM    479  OD1BASN A  59      -6.710  20.187  -0.501  0.49 12.38           O  
ATOM    480  ND2AASN A  59      -9.335  20.712   2.044  0.51 11.97           N  
ATOM    481  ND2BASN A  59      -5.901  21.913   0.677  0.49 12.16           N  
ATOM    482  N   SER A  60      -7.819  17.332   0.987  1.00  8.73           N  
ATOM    483  CA  SER A  60      -8.030  16.347  -0.065  1.00  9.18           C  
ATOM    484  C   SER A  60      -8.318  16.944  -1.448  1.00  9.55           C  
ATOM    485  O   SER A  60      -8.370  16.207  -2.422  1.00 11.57           O  
ATOM    486  CB  SER A  60      -9.184  15.416   0.320  1.00  8.66           C  
ATOM    487  OG  SER A  60     -10.387  16.148   0.417  1.00  9.51           O  
ATOM    488  N   ARG A  61      -8.535  18.246  -1.550  1.00 10.11           N  
ATOM    489  CA  ARG A  61      -8.771  18.856  -2.856  1.00 11.39           C  
ATOM    490  C   ARG A  61      -7.517  18.732  -3.713  1.00 11.55           C  
ATOM    491  O   ARG A  61      -7.612  18.505  -4.920  1.00 13.87           O  
ATOM    492  CB  ARG A  61      -9.208  20.317  -2.704  1.00 13.70           C  
ATOM    493  CG  ARG A  61      -9.120  21.191  -3.950  1.00 22.02           C  
ATOM    494  CD  ARG A  61     -10.293  20.986  -4.881  1.00 24.53           C  
ATOM    495  NE  ARG A  61     -11.564  20.860  -4.175  1.00 26.22           N  
ATOM    496  CZ  ARG A  61     -12.571  20.103  -4.599  1.00 29.72           C  
ATOM    497  NH1 ARG A  61     -13.694  20.032  -3.897  1.00 28.45           N  
ATOM    498  NH2 ARG A  61     -12.447  19.408  -5.725  1.00 25.62           N  
ATOM    499  N   TRP A  62      -6.340  18.823  -3.098  1.00 12.01           N  
ATOM    500  CA  TRP A  62      -5.088  18.788  -3.846  1.00 10.51           C  
ATOM    501  C   TRP A  62      -4.132  17.668  -3.485  1.00 10.57           C  
ATOM    502  O   TRP A  62      -3.406  17.174  -4.340  1.00 12.13           O  
ATOM    503  CB  TRP A  62      -4.337  20.119  -3.693  1.00 13.56           C  
ATOM    504  CG  TRP A  62      -5.033  21.275  -4.310  1.00 16.87           C  
ATOM    505  CD1 TRP A  62      -5.669  22.288  -3.662  1.00 20.03           C  
ATOM    506  CD2 TRP A  62      -5.168  21.540  -5.707  1.00 23.46           C  
ATOM    507  NE1 TRP A  62      -6.190  23.178  -4.572  1.00 24.60           N  
ATOM    508  CE2 TRP A  62      -5.897  22.738  -5.835  1.00 17.93           C  
ATOM    509  CE3 TRP A  62      -4.746  20.877  -6.862  1.00 20.99           C  
ATOM    510  CZ2 TRP A  62      -6.212  23.291  -7.076  1.00 26.44           C  
ATOM    511  CZ3 TRP A  62      -5.058  21.429  -8.097  1.00 29.57           C  
ATOM    512  CH2 TRP A  62      -5.782  22.623  -8.192  1.00 25.51           C  
ATOM    513  N   TRP A  63      -4.086  17.278  -2.209  1.00  9.30           N  
ATOM    514  CA  TRP A  63      -2.872  16.665  -1.692  1.00 10.22           C  
ATOM    515  C   TRP A  63      -2.950  15.179  -1.414  1.00 10.10           C  
ATOM    516  O   TRP A  63      -1.941  14.498  -1.428  1.00 11.55           O  
ATOM    517  CB  TRP A  63      -2.392  17.406  -0.436  1.00  9.15           C  
ATOM    518  CG  TRP A  63      -2.212  18.866  -0.732  1.00 10.17           C  
ATOM    519  CD1 TRP A  63      -2.982  19.893  -0.291  1.00 11.38           C  
ATOM    520  CD2 TRP A  63      -1.229  19.441  -1.604  1.00 11.05           C  
ATOM    521  NE1 TRP A  63      -2.520  21.089  -0.811  1.00 11.37           N  
ATOM    522  CE2 TRP A  63      -1.447  20.831  -1.626  1.00 11.87           C  
ATOM    523  CE3 TRP A  63      -0.173  18.914  -2.351  1.00 11.95           C  
ATOM    524  CZ2 TRP A  63      -0.639  21.706  -2.368  1.00 12.13           C  
ATOM    525  CZ3 TRP A  63       0.620  19.785  -3.088  1.00 12.97           C  
ATOM    526  CH2 TRP A  63       0.374  21.160  -3.094  1.00 14.49           C  
ATOM    527  N   CYS A  64      -4.152  14.671  -1.158  1.00  9.87           N  
ATOM    528  CA  CYS A  64      -4.299  13.260  -0.820  1.00  9.75           C  
ATOM    529  C   CYS A  64      -5.589  12.706  -1.377  1.00  8.42           C  
ATOM    530  O   CYS A  64      -6.469  13.455  -1.719  1.00 10.04           O  
ATOM    531  CB  CYS A  64      -4.236  13.059   0.699  1.00 10.31           C  
ATOM    532  SG  CYS A  64      -5.574  13.848   1.685  1.00 10.07           S  
ATOM    533  N   ASN A  65      -5.686  11.381  -1.452  1.00  9.70           N  
ATOM    534  CA  ASN A  65      -6.920  10.752  -1.923  1.00  9.39           C  
ATOM    535  C   ASN A  65      -7.803  10.214  -0.811  1.00  8.40           C  
ATOM    536  O   ASN A  65      -7.354   9.392  -0.025  1.00  8.89           O  
ATOM    537  CB  ASN A  65      -6.638   9.600  -2.874  1.00 10.26           C  
ATOM    538  CG  ASN A  65      -7.918   8.954  -3.327  1.00 11.90           C  
ATOM    539  OD1 ASN A  65      -8.771   9.628  -3.876  1.00 11.18           O  
ATOM    540  ND2 ASN A  65      -8.078   7.665  -3.058  1.00 13.76           N  
ATOM    541  N   ASP A  66      -9.059  10.646  -0.791  1.00  8.49           N  
ATOM    542  CA  ASP A  66     -10.046  10.082   0.119  1.00  8.55           C  
ATOM    543  C   ASP A  66     -11.242   9.450  -0.592  1.00  9.14           C  
ATOM    544  O   ASP A  66     -12.165   8.976   0.075  1.00  9.78           O  
ATOM    545  CB  ASP A  66     -10.500  11.082   1.201  1.00  8.24           C  
ATOM    546  CG  ASP A  66     -11.261  12.296   0.660  1.00  8.49           C  
ATOM    547  OD1 ASP A  66     -11.624  12.346  -0.543  1.00  8.90           O  
ATOM    548  OD2 ASP A  66     -11.529  13.207   1.491  1.00  9.05           O  
ATOM    549  N   GLY A  67     -11.233   9.435  -1.924  1.00  9.72           N  
ATOM    550  CA  GLY A  67     -12.302   8.813  -2.679  1.00 10.50           C  
ATOM    551  C   GLY A  67     -13.628   9.540  -2.678  1.00 10.88           C  
ATOM    552  O   GLY A  67     -14.596   9.032  -3.255  1.00 13.18           O  
ATOM    553  N  AARG A  68     -13.705  10.718  -2.074  0.50 10.59           N  
ATOM    554  N  BARG A  68     -13.700  10.689  -2.003  0.50 10.65           N  
ATOM    555  CA AARG A  68     -14.993  11.392  -1.988  0.50 11.72           C  
ATOM    556  CA BARG A  68     -14.961  11.418  -1.848  0.50 11.59           C  
ATOM    557  C  AARG A  68     -14.880  12.903  -2.168  0.50 11.90           C  
ATOM    558  C  BARG A  68     -14.818  12.926  -2.071  0.50 11.92           C  
ATOM    559  O  AARG A  68     -15.696  13.671  -1.652  0.50 14.18           O  
ATOM    560  O  BARG A  68     -15.563  13.718  -1.490  0.50 13.91           O  
ATOM    561  CB AARG A  68     -15.678  11.057  -0.668  0.50 10.88           C  
ATOM    562  CB BARG A  68     -15.624  11.138  -0.482  0.50 10.73           C  
ATOM    563  CG AARG A  68     -14.944  11.587   0.525  0.50 11.20           C  
ATOM    564  CG BARG A  68     -14.762  11.444   0.750  0.50 11.24           C  
ATOM    565  CD AARG A  68     -15.848  11.614   1.708  0.50 12.19           C  
ATOM    566  CD BARG A  68     -15.605  11.895   1.953  0.50 11.87           C  
ATOM    567  NE AARG A  68     -15.384  12.592   2.674  0.50 10.39           N  
ATOM    568  NE BARG A  68     -16.070  13.271   1.779  0.50  9.96           N  
ATOM    569  CZ AARG A  68     -15.799  12.625   3.930  0.50  9.63           C  
ATOM    570  CZ BARG A  68     -17.340  13.657   1.821  0.50 10.26           C  
ATOM    571  NH1AARG A  68     -16.662  11.717   4.339  0.50 11.01           N  
ATOM    572  NH1BARG A  68     -18.301  12.784   2.069  0.50 11.92           N  
ATOM    573  NH2AARG A  68     -15.335  13.539   4.770  0.50  9.87           N  
ATOM    574  NH2BARG A  68     -17.649  14.932   1.629  0.50 13.11           N  
ATOM    575  N   THR A  69     -13.863  13.325  -2.909  1.00 10.06           N  
ATOM    576  CA  THR A  69     -13.688  14.735  -3.235  1.00 11.01           C  
ATOM    577  C   THR A  69     -13.663  14.902  -4.763  1.00 10.36           C  
ATOM    578  O   THR A  69     -12.611  14.889  -5.374  1.00 11.61           O  
ATOM    579  CB  THR A  69     -12.393  15.314  -2.600  1.00  9.58           C  
ATOM    580  OG1 THR A  69     -12.313  14.941  -1.212  1.00  9.74           O  
ATOM    581  CG2 THR A  69     -12.387  16.825  -2.703  1.00 11.58           C  
ATOM    582  N   PRO A  70     -14.831  15.046  -5.389  1.00 11.46           N  
ATOM    583  CA  PRO A  70     -14.879  15.081  -6.858  1.00 11.94           C  
ATOM    584  C   PRO A  70     -13.989  16.133  -7.499  1.00 14.72           C  
ATOM    585  O   PRO A  70     -13.982  17.296  -7.078  1.00 17.08           O  
ATOM    586  CB  PRO A  70     -16.352  15.378  -7.142  1.00 15.65           C  
ATOM    587  CG  PRO A  70     -17.062  14.689  -6.023  1.00 14.33           C  
ATOM    588  CD  PRO A  70     -16.182  14.949  -4.809  1.00 14.82           C  
ATOM    589  N   GLY A  71     -13.234  15.706  -8.510  1.00 12.62           N  
ATOM    590  CA  GLY A  71     -12.424  16.605  -9.305  1.00 15.29           C  
ATOM    591  C   GLY A  71     -11.116  16.954  -8.636  1.00 15.54           C  
ATOM    592  O   GLY A  71     -10.418  17.868  -9.068  1.00 19.08           O  
ATOM    593  N   SER A  72     -10.775  16.240  -7.568  1.00 14.64           N  
ATOM    594  CA  SER A  72      -9.585  16.575  -6.788  1.00 13.20           C  
ATOM    595  C   SER A  72      -8.329  15.897  -7.315  1.00 14.27           C  
ATOM    596  O   SER A  72      -8.389  15.042  -8.208  1.00 15.43           O  
ATOM    597  CB  SER A  72      -9.803  16.208  -5.319  1.00 13.64           C  
ATOM    598  OG  SER A  72      -9.801  14.810  -5.149  1.00 14.03           O  
ATOM    599  N   ARG A  73      -7.187  16.294  -6.767  1.00 13.28           N  
ATOM    600  CA  ARG A  73      -5.928  15.648  -7.064  1.00 13.06           C  
ATOM    601  C   ARG A  73      -5.376  14.946  -5.821  1.00 11.37           C  
ATOM    602  O   ARG A  73      -5.933  15.065  -4.719  1.00 13.24           O  
ATOM    603  CB  ARG A  73      -4.923  16.675  -7.594  1.00 13.06           C  
ATOM    604  CG  ARG A  73      -5.399  17.355  -8.871  1.00 15.25           C  
ATOM    605  CD  ARG A  73      -5.378  16.398 -10.064  1.00 17.53           C  
ATOM    606  NE  ARG A  73      -4.003  16.142 -10.471  1.00 17.29           N  
ATOM    607  CZ  ARG A  73      -3.293  16.954 -11.250  1.00 14.70           C  
ATOM    608  NH1 ARG A  73      -3.839  18.063 -11.726  1.00 17.24           N  
ATOM    609  NH2 ARG A  73      -2.042  16.650 -11.548  1.00 17.85           N  
ATOM    610  N   ASN A  74      -4.291  14.212  -6.003  1.00 12.31           N  
ATOM    611  CA  ASN A  74      -3.605  13.497  -4.937  1.00 11.85           C  
ATOM    612  C   ASN A  74      -2.095  13.711  -5.154  1.00 11.51           C  
ATOM    613  O   ASN A  74      -1.355  12.781  -5.459  1.00 12.87           O  
ATOM    614  CB  ASN A  74      -3.983  12.008  -4.998  1.00 12.19           C  
ATOM    615  CG  ASN A  74      -3.249  11.157  -3.975  1.00 11.89           C  
ATOM    616  OD1 ASN A  74      -2.613  11.669  -3.052  1.00 12.67           O  
ATOM    617  ND2 ASN A  74      -3.336   9.834  -4.137  1.00 13.40           N  
ATOM    618  N   LEU A  75      -1.639  14.951  -4.968  1.00 11.73           N  
ATOM    619  CA  LEU A  75      -0.276  15.328  -5.356  1.00 13.83           C  
ATOM    620  C   LEU A  75       0.787  14.734  -4.435  1.00 14.18           C  
ATOM    621  O   LEU A  75       1.942  14.579  -4.837  1.00 16.46           O  
ATOM    622  CB  LEU A  75      -0.132  16.853  -5.498  1.00 14.53           C  
ATOM    623  CG  LEU A  75      -1.012  17.479  -6.585  1.00 15.03           C  
ATOM    624  CD1 LEU A  75      -0.958  19.005  -6.552  1.00 18.04           C  
ATOM    625  CD2 LEU A  75      -0.626  16.951  -7.970  1.00 19.59           C  
ATOM    626  N   CYS A  76       0.413  14.376  -3.206  1.00 12.73           N  
ATOM    627  CA  CYS A  76       1.346  13.701  -2.322  1.00 13.60           C  
ATOM    628  C   CYS A  76       1.336  12.184  -2.516  1.00 12.90           C  
ATOM    629  O   CYS A  76       2.101  11.477  -1.880  1.00 14.09           O  
ATOM    630  CB  CYS A  76       1.079  14.068  -0.859  1.00 11.81           C  
ATOM    631  SG  CYS A  76       1.407  15.810  -0.530  1.00 12.54           S  
ATOM    632  N   ASN A  77       0.447  11.701  -3.382  1.00 13.26           N  
ATOM    633  CA  ASN A  77       0.366  10.272  -3.707  1.00 14.07           C  
ATOM    634  C   ASN A  77       0.173   9.374  -2.486  1.00 13.16           C  
ATOM    635  O   ASN A  77       0.892   8.397  -2.295  1.00 13.85           O  
ATOM    636  CB  ASN A  77       1.595   9.829  -4.514  1.00 17.00           C  
ATOM    637  CG  ASN A  77       1.791  10.659  -5.775  1.00 22.72           C  
ATOM    638  OD1 ASN A  77       0.990  10.590  -6.706  1.00 30.96           O  
ATOM    639  ND2 ASN A  77       2.859  11.452  -5.805  1.00 23.99           N  
ATOM    640  N   ILE A  78      -0.804   9.731  -1.661  1.00 12.61           N  
ATOM    641  CA  ILE A  78      -1.104   8.998  -0.443  1.00 12.18           C  
ATOM    642  C   ILE A  78      -2.599   8.967  -0.198  1.00 10.24           C  
ATOM    643  O   ILE A  78      -3.312   9.885  -0.588  1.00 10.89           O  
ATOM    644  CB  ILE A  78      -0.458   9.659   0.807  1.00 13.79           C  
ATOM    645  CG1 ILE A  78      -0.782  11.158   0.853  1.00 12.65           C  
ATOM    646  CG2 ILE A  78       1.043   9.384   0.869  1.00 17.55           C  
ATOM    647  CD1 ILE A  78      -0.443  11.830   2.169  1.00 14.34           C  
ATOM    648  N   PRO A  79      -3.070   7.911   0.477  1.00 11.41           N  
ATOM    649  CA  PRO A  79      -4.439   7.967   0.996  1.00 11.20           C  
ATOM    650  C   PRO A  79      -4.472   8.986   2.128  1.00 10.30           C  
ATOM    651  O   PRO A  79      -3.527   9.090   2.914  1.00 10.02           O  
ATOM    652  CB  PRO A  79      -4.673   6.552   1.531  1.00 12.46           C  
ATOM    653  CG  PRO A  79      -3.315   6.043   1.866  1.00 14.88           C  
ATOM    654  CD  PRO A  79      -2.365   6.684   0.880  1.00 13.14           C  
ATOM    655  N   CYS A  80      -5.549   9.751   2.215  1.00  9.52           N  
ATOM    656  CA  CYS A  80      -5.667  10.754   3.270  1.00  8.99           C  
ATOM    657  C   CYS A  80      -5.560  10.127   4.663  1.00  9.01           C  
ATOM    658  O   CYS A  80      -5.104  10.764   5.620  1.00  9.27           O  
ATOM    659  CB  CYS A  80      -6.978  11.517   3.119  1.00  9.10           C  
ATOM    660  SG  CYS A  80      -7.112  12.498   1.604  1.00  9.29           S  
ATOM    661  N   SER A  81      -5.976   8.872   4.785  1.00  9.35           N  
ATOM    662  CA  SER A  81      -5.863   8.171   6.057  1.00 10.46           C  
ATOM    663  C   SER A  81      -4.427   8.090   6.572  1.00 10.19           C  
ATOM    664  O   SER A  81      -4.202   8.048   7.781  1.00 11.47           O  
ATOM    665  CB  SER A  81      -6.454   6.768   5.953  1.00 12.29           C  
ATOM    666  OG  SER A  81      -5.730   5.983   5.023  1.00 12.62           O  
ATOM    667  N   ALA A  82      -3.455   8.062   5.671  1.00 10.27           N  
ATOM    668  CA  ALA A  82      -2.056   8.052   6.095  1.00 11.46           C  
ATOM    669  C   ALA A  82      -1.677   9.278   6.918  1.00 11.48           C  
ATOM    670  O   ALA A  82      -0.696   9.251   7.671  1.00 12.38           O  
ATOM    671  CB  ALA A  82      -1.129   7.925   4.890  1.00 13.38           C  
ATOM    672  N   LEU A  83      -2.439  10.357   6.744  1.00 10.17           N  
ATOM    673  CA  LEU A  83      -2.187  11.606   7.445  1.00  9.55           C  
ATOM    674  C   LEU A  83      -2.729  11.572   8.869  1.00  9.73           C  
ATOM    675  O   LEU A  83      -2.592  12.549   9.599  1.00 12.05           O  
ATOM    676  CB  LEU A  83      -2.807  12.763   6.669  1.00 10.38           C  
ATOM    677  CG  LEU A  83      -2.268  12.969   5.259  1.00 12.35           C  
ATOM    678  CD1 LEU A  83      -3.136  13.942   4.479  1.00 13.34           C  
ATOM    679  CD2 LEU A  83      -0.853  13.505   5.360  1.00 13.34           C  
ATOM    680  N   LEU A  84      -3.349  10.464   9.278  1.00 10.17           N  
ATOM    681  CA  LEU A  84      -3.944  10.360  10.620  1.00 10.17           C  
ATOM    682  C   LEU A  84      -3.122   9.480  11.559  1.00 10.13           C  
ATOM    683  O   LEU A  84      -3.447   9.333  12.740  1.00 11.08           O  
ATOM    684  CB  LEU A  84      -5.380   9.824  10.541  1.00 10.80           C  
ATOM    685  CG  LEU A  84      -6.310  10.643   9.646  1.00 10.13           C  
ATOM    686  CD1 LEU A  84      -7.688  10.041   9.720  1.00 15.75           C  
ATOM    687  CD2 LEU A  84      -6.377  12.101  10.042  1.00 10.88           C  
ATOM    688  N   SER A  85      -2.050   8.915  11.024  1.00 10.82           N  
ATOM    689  CA  SER A  85      -1.197   7.993  11.760  1.00 12.18           C  
ATOM    690  C   SER A  85      -0.497   8.639  12.960  1.00 12.20           C  
ATOM    691  O   SER A  85      -0.233   9.839  12.979  1.00 11.75           O  
ATOM    692  CB  SER A  85      -0.147   7.423  10.807  1.00 12.29           C  
ATOM    693  OG  SER A  85       0.804   6.618  11.491  1.00 16.10           O  
ATOM    694  N   SER A  86      -0.183   7.837  13.968  1.00 12.82           N  
ATOM    695  CA  SER A  86       0.632   8.330  15.074  1.00 12.56           C  
ATOM    696  C   SER A  86       2.053   8.697  14.622  1.00 12.89           C  
ATOM    697  O   SER A  86       2.720   9.518  15.249  1.00 15.18           O  
ATOM    698  CB  SER A  86       0.676   7.312  16.215  1.00 15.60           C  
ATOM    699  OG  SER A  86       1.109   6.050  15.749  1.00 19.19           O  
ATOM    700  N   ASP A  87       2.494   8.091  13.529  1.00 12.64           N  
ATOM    701  CA  ASP A  87       3.776   8.386  12.895  1.00 12.95           C  
ATOM    702  C   ASP A  87       3.558   9.545  11.917  1.00 11.04           C  
ATOM    703  O   ASP A  87       2.773   9.413  10.973  1.00 12.20           O  
ATOM    704  CB  ASP A  87       4.234   7.130  12.142  1.00 15.91           C  
ATOM    705  CG  ASP A  87       5.623   7.259  11.548  1.00 20.50           C  
ATOM    706  OD1 ASP A  87       5.966   8.336  11.032  1.00 17.38           O  
ATOM    707  OD2 ASP A  87       6.376   6.263  11.579  1.00 28.81           O  
ATOM    708  N   ILE A  88       4.254  10.662  12.131  1.00 11.27           N  
ATOM    709  CA  ILE A  88       3.969  11.863  11.345  1.00 10.67           C  
ATOM    710  C   ILE A  88       4.692  11.919  10.009  1.00 10.64           C  
ATOM    711  O   ILE A  88       4.605  12.930   9.309  1.00  9.80           O  
ATOM    712  CB  ILE A  88       4.233  13.169  12.125  1.00 11.94           C  
ATOM    713  CG1 ILE A  88       5.733  13.382  12.387  1.00 11.89           C  
ATOM    714  CG2 ILE A  88       3.427  13.174  13.409  1.00 14.39           C  
ATOM    715  CD1 ILE A  88       6.053  14.769  12.940  1.00 13.67           C  
ATOM    716  N   THR A  89       5.380  10.845   9.628  1.00 11.30           N  
ATOM    717  CA  THR A  89       6.165  10.859   8.396  1.00 12.90           C  
ATOM    718  C   THR A  89       5.372  11.330   7.167  1.00 12.78           C  
ATOM    719  O   THR A  89       5.807  12.227   6.445  1.00 12.12           O  
ATOM    720  CB  THR A  89       6.806   9.478   8.100  1.00 13.38           C  
ATOM    721  OG1 THR A  89       7.673   9.102   9.174  1.00 15.58           O  
ATOM    722  CG2 THR A  89       7.607   9.537   6.814  1.00 15.59           C  
ATOM    723  N   ALA A  90       4.205  10.741   6.931  1.00 11.06           N  
ATOM    724  CA  ALA A  90       3.438  11.099   5.749  1.00 11.90           C  
ATOM    725  C   ALA A  90       3.001  12.560   5.788  1.00 10.62           C  
ATOM    726  O   ALA A  90       3.054  13.253   4.771  1.00 10.73           O  
ATOM    727  CB  ALA A  90       2.234  10.175   5.574  1.00 12.74           C  
ATOM    728  N   SER A  91       2.560  13.032   6.950  1.00  9.93           N  
ATOM    729  CA  SER A  91       2.180  14.443   7.069  1.00 10.19           C  
ATOM    730  C   SER A  91       3.348  15.381   6.802  1.00  8.79           C  
ATOM    731  O   SER A  91       3.185  16.404   6.124  1.00 10.04           O  
ATOM    732  CB  SER A  91       1.577  14.763   8.439  1.00 10.39           C  
ATOM    733  OG  SER A  91       0.238  14.313   8.506  1.00 10.29           O  
ATOM    734  N   VAL A  92       4.513  15.050   7.344  1.00  9.48           N  
ATOM    735  CA  VAL A  92       5.689  15.886   7.123  1.00 10.18           C  
ATOM    736  C   VAL A  92       6.117  15.893   5.656  1.00 11.29           C  
ATOM    737  O   VAL A  92       6.381  16.960   5.086  1.00 11.25           O  
ATOM    738  CB  VAL A  92       6.872  15.447   8.001  1.00 10.83           C  
ATOM    739  CG1 VAL A  92       8.159  16.146   7.553  1.00 10.97           C  
ATOM    740  CG2 VAL A  92       6.570  15.718   9.462  1.00 12.21           C  
ATOM    741  N   ASN A  93       6.184  14.723   5.022  1.00 11.86           N  
ATOM    742  CA  ASN A  93       6.593  14.688   3.623  1.00 12.37           C  
ATOM    743  C   ASN A  93       5.637  15.442   2.720  1.00 11.70           C  
ATOM    744  O   ASN A  93       6.052  16.111   1.770  1.00 11.66           O  
ATOM    745  CB  ASN A  93       6.773  13.253   3.135  1.00 16.05           C  
ATOM    746  CG  ASN A  93       7.927  12.555   3.817  1.00 20.10           C  
ATOM    747  OD1 ASN A  93       8.753  13.197   4.466  1.00 20.30           O  
ATOM    748  ND2 ASN A  93       7.987  11.234   3.683  1.00 23.38           N  
ATOM    749  N   CYS A  94       4.351  15.335   3.017  1.00 11.56           N  
ATOM    750  CA  CYS A  94       3.377  16.058   2.232  1.00 11.39           C  
ATOM    751  C   CYS A  94       3.464  17.564   2.488  1.00 10.31           C  
ATOM    752  O   CYS A  94       3.412  18.363   1.551  1.00 11.29           O  
ATOM    753  CB  CYS A  94       1.974  15.526   2.520  1.00 12.69           C  
ATOM    754  SG  CYS A  94       0.709  16.110   1.370  1.00 12.44           S  
ATOM    755  N   ALA A  95       3.619  17.950   3.753  1.00 10.09           N  
ATOM    756  CA  ALA A  95       3.802  19.363   4.096  1.00  9.87           C  
ATOM    757  C   ALA A  95       4.994  19.977   3.359  1.00  9.23           C  
ATOM    758  O   ALA A  95       4.950  21.139   2.973  1.00  9.50           O  
ATOM    759  CB  ALA A  95       3.976  19.536   5.595  1.00  9.72           C  
ATOM    760  N   LYS A  96       6.065  19.211   3.188  1.00  8.91           N  
ATOM    761  CA  LYS A  96       7.217  19.717   2.442  1.00  9.49           C  
ATOM    762  C   LYS A  96       6.840  20.071   1.003  1.00 10.30           C  
ATOM    763  O   LYS A  96       7.292  21.080   0.453  1.00 11.15           O  
ATOM    764  CB  LYS A  96       8.347  18.693   2.467  1.00 10.64           C  
ATOM    765  CG  LYS A  96       9.040  18.584   3.809  1.00 12.37           C  
ATOM    766  CD  LYS A  96      10.132  17.523   3.766  1.00 12.68           C  
ATOM    767  CE  LYS A  96      10.846  17.428   5.105  1.00 13.90           C  
ATOM    768  NZ  LYS A  96      11.834  16.323   5.110  1.00 17.52           N  
ATOM    769  N   LYS A  97       6.006  19.245   0.381  1.00 10.65           N  
ATOM    770  CA  LYS A  97       5.539  19.537  -0.963  1.00  9.78           C  
ATOM    771  C   LYS A  97       4.639  20.775  -0.977  1.00 10.88           C  
ATOM    772  O   LYS A  97       4.784  21.661  -1.823  1.00 11.45           O  
ATOM    773  CB  LYS A  97       4.801  18.332  -1.545  1.00 12.60           C  
ATOM    774  CG  LYS A  97       4.386  18.521  -2.997  1.00 18.10           C  
ATOM    775  CD  LYS A  97       3.939  17.207  -3.639  1.00 20.01           C  
ATOM    776  CE  LYS A  97       5.132  16.369  -4.092  1.00 26.23           C  
ATOM    777  NZ  LYS A  97       5.533  15.337  -3.088  1.00 32.81           N  
ATOM    778  N   ILE A  98       3.717  20.848  -0.025  1.00  9.94           N  
ATOM    779  CA  ILE A  98       2.771  21.947   0.041  1.00  9.68           C  
ATOM    780  C   ILE A  98       3.488  23.286   0.209  1.00 10.05           C  
ATOM    781  O   ILE A  98       3.186  24.248  -0.494  1.00 11.06           O  
ATOM    782  CB  ILE A  98       1.769  21.730   1.185  1.00  9.82           C  
ATOM    783  CG1 ILE A  98       0.948  20.463   0.926  1.00 10.67           C  
ATOM    784  CG2 ILE A  98       0.875  22.944   1.382  1.00 11.29           C  
ATOM    785  CD1 ILE A  98       0.126  20.037   2.108  1.00 11.93           C  
ATOM    786  N   VAL A  99       4.435  23.347   1.143  1.00  8.98           N  
ATOM    787  CA  VAL A  99       5.118  24.605   1.446  1.00  8.82           C  
ATOM    788  C   VAL A  99       6.065  25.044   0.328  1.00 11.31           C  
ATOM    789  O   VAL A  99       6.490  26.208   0.274  1.00 11.65           O  
ATOM    790  CB  VAL A  99       5.842  24.522   2.804  1.00  9.20           C  
ATOM    791  CG1 VAL A  99       7.113  23.690   2.686  1.00  9.98           C  
ATOM    792  CG2 VAL A  99       6.144  25.899   3.357  1.00  9.96           C  
ATOM    793  N   SER A 100       6.377  24.117  -0.575  1.00 11.80           N  
ATOM    794  CA  SER A 100       7.209  24.412  -1.736  1.00 12.64           C  
ATOM    795  C   SER A 100       6.396  24.825  -2.972  1.00 14.34           C  
ATOM    796  O   SER A 100       6.977  25.104  -4.028  1.00 15.44           O  
ATOM    797  CB  SER A 100       8.063  23.189  -2.082  1.00 14.11           C  
ATOM    798  OG  SER A 100       8.902  22.821  -1.009  1.00 14.54           O  
ATOM    799  N   ASP A 101       5.073  24.876  -2.847  1.00 13.09           N  
ATOM    800  CA  ASP A 101       4.158  25.031  -3.988  1.00 13.43           C  
ATOM    801  C   ASP A 101       4.052  26.465  -4.511  1.00 15.18           C  
ATOM    802  O   ASP A 101       3.485  26.689  -5.575  1.00 17.63           O  
ATOM    803  CB  ASP A 101       2.764  24.498  -3.612  1.00 16.32           C  
ATOM    804  CG  ASP A 101       1.817  24.406  -4.797  1.00 21.20           C  
ATOM    805  OD1 ASP A 101       2.077  23.584  -5.699  1.00 22.99           O  
ATOM    806  OD2 ASP A 101       0.807  25.143  -4.814  1.00 27.41           O  
ATOM    807  N   GLY A 102       4.588  27.435  -3.774  1.00 13.27           N  
ATOM    808  CA  GLY A 102       4.609  28.811  -4.255  1.00 16.66           C  
ATOM    809  C   GLY A 102       4.298  29.868  -3.208  1.00 14.25           C  
ATOM    810  O   GLY A 102       4.891  30.951  -3.222  1.00 16.11           O  
ATOM    811  N   ASN A 103       3.375  29.571  -2.296  1.00 13.02           N  
ATOM    812  CA  ASN A 103       2.940  30.563  -1.319  1.00 11.93           C  
ATOM    813  C   ASN A 103       3.448  30.283   0.087  1.00  9.80           C  
ATOM    814  O   ASN A 103       2.982  30.865   1.065  1.00 10.13           O  
ATOM    815  CB  ASN A 103       1.422  30.710  -1.340  1.00 15.90           C  
ATOM    816  CG  ASN A 103       0.915  31.217  -2.677  1.00 16.17           C  
ATOM    817  OD1 ASN A 103       1.532  32.080  -3.299  1.00 19.77           O  
ATOM    818  ND2 ASN A 103      -0.202  30.664  -3.136  1.00 27.05           N  
ATOM    819  N   GLY A 104       4.433  29.406   0.178  1.00 10.01           N  
ATOM    820  CA  GLY A 104       5.015  29.105   1.468  1.00  9.97           C  
ATOM    821  C   GLY A 104       3.972  28.624   2.452  1.00  8.83           C  
ATOM    822  O   GLY A 104       3.048  27.893   2.083  1.00  9.29           O  
ATOM    823  N   MET A 105       4.088  29.045   3.703  1.00  8.08           N  
ATOM    824  CA  MET A 105       3.164  28.567   4.719  1.00  7.39           C  
ATOM    825  C   MET A 105       1.815  29.254   4.657  1.00  7.95           C  
ATOM    826  O   MET A 105       0.905  28.877   5.392  1.00  7.89           O  
ATOM    827  CB  MET A 105       3.755  28.627   6.128  1.00  8.67           C  
ATOM    828  CG  MET A 105       4.815  27.556   6.365  1.00  8.14           C  
ATOM    829  SD  MET A 105       5.264  27.372   8.100  1.00  8.43           S  
ATOM    830  CE  MET A 105       3.842  26.483   8.720  1.00  9.72           C  
ATOM    831  N   ASN A 106       1.655  30.243   3.776  1.00  8.49           N  
ATOM    832  CA  ASN A 106       0.331  30.828   3.584  1.00  9.40           C  
ATOM    833  C   ASN A 106      -0.696  29.801   3.101  1.00 10.21           C  
ATOM    834  O   ASN A 106      -1.901  30.049   3.187  1.00 11.65           O  
ATOM    835  CB  ASN A 106       0.368  32.031   2.653  1.00 10.26           C  
ATOM    836  CG  ASN A 106       1.195  33.154   3.203  1.00  9.71           C  
ATOM    837  OD1 ASN A 106       0.798  33.834   4.155  1.00 10.68           O  
ATOM    838  ND2 ASN A 106       2.369  33.347   2.631  1.00 10.80           N  
ATOM    839  N   ALA A 107      -0.227  28.653   2.617  1.00 10.20           N  
ATOM    840  CA  ALA A 107      -1.118  27.556   2.253  1.00 11.44           C  
ATOM    841  C   ALA A 107      -1.983  27.141   3.437  1.00 10.99           C  
ATOM    842  O   ALA A 107      -3.106  26.660   3.254  1.00 14.10           O  
ATOM    843  CB  ALA A 107      -0.323  26.370   1.757  1.00 11.22           C  
ATOM    844  N   TRP A 108      -1.466  27.303   4.650  1.00  9.24           N  
ATOM    845  CA  TRP A 108      -2.225  27.044   5.857  1.00 10.48           C  
ATOM    846  C   TRP A 108      -2.830  28.373   6.306  1.00 11.39           C  
ATOM    847  O   TRP A 108      -2.144  29.223   6.886  1.00 10.67           O  
ATOM    848  CB  TRP A 108      -1.324  26.434   6.935  1.00 11.44           C  
ATOM    849  CG  TRP A 108      -0.902  25.012   6.646  1.00  9.24           C  
ATOM    850  CD1 TRP A 108      -1.585  23.871   6.983  1.00  9.68           C  
ATOM    851  CD2 TRP A 108       0.283  24.577   5.960  1.00  9.12           C  
ATOM    852  NE1 TRP A 108      -0.899  22.770   6.559  1.00  9.73           N  
ATOM    853  CE2 TRP A 108       0.242  23.167   5.913  1.00  8.69           C  
ATOM    854  CE3 TRP A 108       1.372  25.243   5.371  1.00  8.79           C  
ATOM    855  CZ2 TRP A 108       1.245  22.413   5.329  1.00  8.93           C  
ATOM    856  CZ3 TRP A 108       2.363  24.490   4.774  1.00  9.25           C  
ATOM    857  CH2 TRP A 108       2.296  23.086   4.756  1.00  9.23           C  
ATOM    858  N   VAL A 109      -4.112  28.575   6.010  1.00 13.47           N  
ATOM    859  CA  VAL A 109      -4.783  29.830   6.353  1.00 13.07           C  
ATOM    860  C   VAL A 109      -4.648  30.147   7.855  1.00 13.16           C  
ATOM    861  O   VAL A 109      -4.437  31.287   8.238  1.00 13.27           O  
ATOM    862  CB  VAL A 109      -6.265  29.826   5.882  1.00 15.76           C  
ATOM    863  CG1 VAL A 109      -7.026  31.007   6.460  1.00 19.54           C  
ATOM    864  CG2 VAL A 109      -6.345  29.809   4.348  1.00 20.17           C  
ATOM    865  N   ALA A 110      -4.716  29.116   8.678  1.00 10.86           N  
ATOM    866  CA  ALA A 110      -4.507  29.239  10.114  1.00 14.25           C  
ATOM    867  C   ALA A 110      -3.122  29.750  10.507  1.00 11.51           C  
ATOM    868  O   ALA A 110      -2.967  30.497  11.486  1.00 11.37           O  
ATOM    869  CB  ALA A 110      -4.769  27.900  10.787  1.00 15.80           C  
ATOM    870  N   TRP A 111      -2.103  29.301   9.780  1.00 10.58           N  
ATOM    871  CA  TRP A 111      -0.769  29.842  10.000  1.00  9.15           C  
ATOM    872  C   TRP A 111      -0.777  31.327   9.658  1.00  8.99           C  
ATOM    873  O   TRP A 111      -0.289  32.152  10.440  1.00  9.16           O  
ATOM    874  CB  TRP A 111       0.287  29.093   9.179  1.00 10.18           C  
ATOM    875  CG  TRP A 111       1.641  29.727   9.319  1.00  8.76           C  
ATOM    876  CD1 TRP A 111       2.560  29.491  10.299  1.00  9.00           C  
ATOM    877  CD2 TRP A 111       2.208  30.731   8.474  1.00  9.68           C  
ATOM    878  NE1 TRP A 111       3.669  30.288  10.116  1.00  8.35           N  
ATOM    879  CE2 TRP A 111       3.475  31.057   9.003  1.00  8.58           C  
ATOM    880  CE3 TRP A 111       1.780  31.377   7.313  1.00  9.38           C  
ATOM    881  CZ2 TRP A 111       4.310  31.993   8.414  1.00  9.54           C  
ATOM    882  CZ3 TRP A 111       2.605  32.307   6.736  1.00  9.57           C  
ATOM    883  CH2 TRP A 111       3.864  32.605   7.279  1.00 10.33           C  
ATOM    884  N   ARG A 112      -1.336  31.686   8.507  1.00 10.47           N  
ATOM    885  CA  ARG A 112      -1.364  33.090   8.132  1.00 10.20           C  
ATOM    886  C   ARG A 112      -2.101  33.930   9.175  1.00  9.12           C  
ATOM    887  O   ARG A 112      -1.653  35.010   9.523  1.00 10.65           O  
ATOM    888  CB  ARG A 112      -1.989  33.303   6.744  1.00 12.66           C  
ATOM    889  CG  ARG A 112      -2.017  34.781   6.344  1.00 15.32           C  
ATOM    890  CD  ARG A 112      -2.444  35.018   4.900  1.00 17.11           C  
ATOM    891  NE  ARG A 112      -3.702  34.346   4.598  1.00 19.47           N  
ATOM    892  CZ  ARG A 112      -4.905  34.815   4.919  1.00 22.84           C  
ATOM    893  NH1 ARG A 112      -5.029  35.978   5.548  1.00 20.79           N  
ATOM    894  NH2 ARG A 112      -5.986  34.113   4.609  1.00 22.43           N  
ATOM    895  N   ASN A 113      -3.222  33.422   9.679  1.00  9.56           N  
ATOM    896  CA  ASN A 113      -4.072  34.220  10.548  1.00 10.25           C  
ATOM    897  C   ASN A 113      -3.644  34.240  12.009  1.00  8.93           C  
ATOM    898  O   ASN A 113      -3.991  35.179  12.741  1.00 10.03           O  
ATOM    899  CB  ASN A 113      -5.527  33.764  10.411  1.00 10.02           C  
ATOM    900  CG  ASN A 113      -6.149  34.195   9.100  1.00 11.18           C  
ATOM    901  OD1 ASN A 113      -5.765  35.207   8.534  1.00 13.70           O  
ATOM    902  ND2 ASN A 113      -7.119  33.429   8.617  1.00 11.45           N  
ATOM    903  N   ARG A 114      -2.907  33.217  12.447  1.00  9.58           N  
ATOM    904  CA  ARG A 114      -2.626  33.066  13.873  1.00  9.08           C  
ATOM    905  C   ARG A 114      -1.155  32.932  14.240  1.00  9.81           C  
ATOM    906  O   ARG A 114      -0.814  33.095  15.411  1.00 11.27           O  
ATOM    907  CB  ARG A 114      -3.427  31.892  14.436  1.00  9.74           C  
ATOM    908  CG  ARG A 114      -4.910  32.048  14.144  1.00 10.59           C  
ATOM    909  CD  ARG A 114      -5.746  30.938  14.667  1.00 11.39           C  
ATOM    910  NE  ARG A 114      -5.896  30.955  16.093  1.00 10.03           N  
ATOM    911  CZ  ARG A 114      -6.662  30.092  16.741  1.00 10.25           C  
ATOM    912  NH1 ARG A 114      -7.320  29.157  16.067  1.00 10.76           N  
ATOM    913  NH2 ARG A 114      -6.773  30.162  18.056  1.00 11.01           N  
ATOM    914  N   CYS A 115      -0.292  32.643  13.266  1.00  8.99           N  
ATOM    915  CA  CYS A 115       1.122  32.400  13.546  1.00  9.88           C  
ATOM    916  C   CYS A 115       2.029  33.412  12.874  1.00  9.14           C  
ATOM    917  O   CYS A 115       3.003  33.882  13.462  1.00  9.63           O  
ATOM    918  CB  CYS A 115       1.537  30.993  13.101  1.00  9.44           C  
ATOM    919  SG  CYS A 115       0.607  29.682  13.899  1.00 11.25           S  
ATOM    920  N   LYS A 116       1.745  33.705  11.614  1.00  9.38           N  
ATOM    921  CA  LYS A 116       2.554  34.595  10.807  1.00 10.58           C  
ATOM    922  C   LYS A 116       2.764  35.919  11.523  1.00 10.96           C  
ATOM    923  O   LYS A 116       1.816  36.556  11.974  1.00 11.38           O  
ATOM    924  CB  LYS A 116       1.867  34.818   9.465  1.00  9.98           C  
ATOM    925  CG  LYS A 116       2.640  35.684   8.479  1.00 10.13           C  
ATOM    926  CD  LYS A 116       1.840  35.860   7.200  1.00  9.77           C  
ATOM    927  CE  LYS A 116       2.649  36.490   6.085  1.00 11.05           C  
ATOM    928  NZ  LYS A 116       1.833  36.571   4.839  1.00 10.73           N  
ATOM    929  N   GLY A 117       4.027  36.314  11.641  1.00 12.13           N  
ATOM    930  CA  GLY A 117       4.376  37.571  12.276  1.00 16.74           C  
ATOM    931  C   GLY A 117       4.420  37.578  13.795  1.00 15.31           C  
ATOM    932  O   GLY A 117       4.799  38.589  14.385  1.00 18.06           O  
ATOM    933  N   THR A 118       4.054  36.468  14.432  1.00 12.49           N  
ATOM    934  CA  THR A 118       4.079  36.384  15.889  1.00 12.30           C  
ATOM    935  C   THR A 118       5.392  35.798  16.393  1.00 11.97           C  
ATOM    936  O   THR A 118       6.222  35.350  15.614  1.00 12.26           O  
ATOM    937  CB  THR A 118       2.915  35.523  16.430  1.00 12.94           C  
ATOM    938  OG1 THR A 118       3.166  34.145  16.144  1.00 10.98           O  
ATOM    939  CG2 THR A 118       1.591  35.931  15.798  1.00 13.75           C  
ATOM    940  N   ASP A 119       5.560  35.789  17.714  1.00 12.44           N  
ATOM    941  CA  ASP A 119       6.744  35.220  18.340  1.00 15.24           C  
ATOM    942  C   ASP A 119       6.647  33.698  18.325  1.00 13.93           C  
ATOM    943  O   ASP A 119       6.412  33.066  19.358  1.00 14.72           O  
ATOM    944  CB  ASP A 119       6.859  35.735  19.779  1.00 16.55           C  
ATOM    945  CG  ASP A 119       8.065  35.174  20.514  1.00 18.88           C  
ATOM    946  OD1 ASP A 119       9.021  34.711  19.854  1.00 21.79           O  
ATOM    947  OD2 ASP A 119       8.059  35.216  21.765  1.00 26.66           O  
ATOM    948  N   VAL A 120       6.838  33.103  17.152  1.00 12.67           N  
ATOM    949  CA  VAL A 120       6.659  31.664  17.014  1.00 11.67           C  
ATOM    950  C   VAL A 120       7.684  30.840  17.799  1.00 12.54           C  
ATOM    951  O   VAL A 120       7.433  29.681  18.107  1.00 11.70           O  
ATOM    952  CB  VAL A 120       6.620  31.215  15.537  1.00 12.88           C  
ATOM    953  CG1 VAL A 120       5.406  31.800  14.827  1.00 12.93           C  
ATOM    954  CG2 VAL A 120       7.891  31.603  14.834  1.00 14.21           C  
ATOM    955  N   GLN A 121       8.818  31.433  18.156  1.00 13.91           N  
ATOM    956  CA  GLN A 121       9.823  30.707  18.929  1.00 14.22           C  
ATOM    957  C   GLN A 121       9.275  30.276  20.290  1.00 13.00           C  
ATOM    958  O   GLN A 121       9.744  29.304  20.888  1.00 13.84           O  
ATOM    959  CB  GLN A 121      11.096  31.549  19.089  1.00 18.35           C  
ATOM    960  CG  GLN A 121      12.317  30.775  19.587  1.00 26.87           C  
ATOM    961  CD  GLN A 121      12.360  30.636  21.099  1.00 27.80           C  
ATOM    962  OE1 GLN A 121      11.736  31.414  21.822  1.00 30.22           O  
ATOM    963  NE2 GLN A 121      13.093  29.635  21.584  1.00 29.45           N  
ATOM    964  N   ALA A 122       8.266  30.987  20.772  1.00 11.87           N  
ATOM    965  CA  ALA A 122       7.618  30.599  22.021  1.00 13.07           C  
ATOM    966  C   ALA A 122       7.143  29.137  21.978  1.00 11.76           C  
ATOM    967  O   ALA A 122       7.096  28.452  23.007  1.00 13.11           O  
ATOM    968  CB  ALA A 122       6.456  31.521  22.323  1.00 15.85           C  
ATOM    969  N   TRP A 123       6.807  28.651  20.784  1.00 10.83           N  
ATOM    970  CA  TRP A 123       6.278  27.296  20.648  1.00 11.04           C  
ATOM    971  C   TRP A 123       7.310  26.198  20.891  1.00 13.35           C  
ATOM    972  O   TRP A 123       6.938  25.062  21.174  1.00 13.20           O  
ATOM    973  CB  TRP A 123       5.573  27.122  19.295  1.00 11.83           C  
ATOM    974  CG  TRP A 123       4.334  27.927  19.279  1.00 10.96           C  
ATOM    975  CD1 TRP A 123       4.161  29.146  18.699  1.00 12.99           C  
ATOM    976  CD2 TRP A 123       3.104  27.614  19.944  1.00 11.07           C  
ATOM    977  NE1 TRP A 123       2.895  29.604  18.939  1.00 13.16           N  
ATOM    978  CE2 TRP A 123       2.224  28.690  19.708  1.00 12.84           C  
ATOM    979  CE3 TRP A 123       2.663  26.534  20.717  1.00 12.90           C  
ATOM    980  CZ2 TRP A 123       0.921  28.710  20.196  1.00 14.99           C  
ATOM    981  CZ3 TRP A 123       1.368  26.564  21.219  1.00 15.05           C  
ATOM    982  CH2 TRP A 123       0.516  27.649  20.956  1.00 15.75           C  
ATOM    983  N   ILE A 124       8.598  26.532  20.788  1.00 12.31           N  
ATOM    984  CA  ILE A 124       9.643  25.547  21.045  1.00 12.45           C  
ATOM    985  C   ILE A 124      10.483  25.918  22.263  1.00 13.50           C  
ATOM    986  O   ILE A 124      11.474  25.251  22.570  1.00 14.31           O  
ATOM    987  CB  ILE A 124      10.556  25.310  19.812  1.00 13.59           C  
ATOM    988  CG1 ILE A 124      11.286  26.590  19.394  1.00 18.14           C  
ATOM    989  CG2 ILE A 124       9.743  24.725  18.655  1.00 15.25           C  
ATOM    990  CD1 ILE A 124      12.345  26.369  18.316  1.00 21.02           C  
ATOM    991  N   ARG A 125      10.075  26.972  22.958  1.00 13.95           N  
ATOM    992  CA  ARG A 125      10.807  27.470  24.119  1.00 16.36           C  
ATOM    993  C   ARG A 125      10.827  26.392  25.189  1.00 15.04           C  
ATOM    994  O   ARG A 125       9.797  25.804  25.509  1.00 18.52           O  
ATOM    995  CB  ARG A 125      10.147  28.745  24.647  1.00 20.75           C  
ATOM    996  CG  ARG A 125      10.950  29.512  25.688  1.00 21.82           C  
ATOM    997  CD  ARG A 125      10.442  30.948  25.792  1.00 27.40           C  
ATOM    998  NE  ARG A 125      10.515  31.649  24.508  1.00 25.82           N  
ATOM    999  CZ  ARG A 125       9.765  32.700  24.185  1.00 26.91           C  
ATOM   1000  NH1 ARG A 125       8.872  33.174  25.045  1.00 34.50           N  
ATOM   1001  NH2 ARG A 125       9.898  33.275  22.997  1.00 27.91           N  
ATOM   1002  N   GLY A 126      12.013  26.118  25.729  1.00 18.41           N  
ATOM   1003  CA  GLY A 126      12.158  25.141  26.792  1.00 19.45           C  
ATOM   1004  C   GLY A 126      12.359  23.723  26.303  1.00 19.83           C  
ATOM   1005  O   GLY A 126      12.715  22.836  27.078  1.00 22.61           O  
ATOM   1006  N   CYS A 127      12.137  23.496  25.015  1.00 15.61           N  
ATOM   1007  CA  CYS A 127      12.230  22.148  24.472  1.00 15.37           C  
ATOM   1008  C   CYS A 127      13.669  21.685  24.285  1.00 17.68           C  
ATOM   1009  O   CYS A 127      14.494  22.406  23.727  1.00 17.35           O  
ATOM   1010  CB  CYS A 127      11.510  22.075  23.130  1.00 15.68           C  
ATOM   1011  SG  CYS A 127       9.748  22.462  23.195  1.00 15.22           S  
ATOM   1012  N   ARG A 128      13.963  20.471  24.736  1.00 18.86           N  
ATOM   1013  CA  ARG A 128      15.267  19.888  24.466  1.00 19.72           C  
ATOM   1014  C   ARG A 128      15.225  19.424  23.024  1.00 17.91           C  
ATOM   1015  O   ARG A 128      14.502  18.490  22.700  1.00 24.00           O  
ATOM   1016  CB  ARG A 128      15.548  18.722  25.413  1.00 18.02           C  
ATOM   1017  CG  ARG A 128      16.979  18.207  25.388  1.00 20.27           C  
ATOM   1018  CD  ARG A 128      17.165  17.166  26.483  1.00 21.67           C  
ATOM   1019  NE  ARG A 128      18.557  16.757  26.656  1.00 22.25           N  
ATOM   1020  CZ  ARG A 128      19.431  17.399  27.422  1.00 20.23           C  
ATOM   1021  NH1 ARG A 128      19.063  18.499  28.070  1.00 22.78           N  
ATOM   1022  NH2 ARG A 128      20.678  16.951  27.537  1.00 23.45           N  
ATOM   1023  N   LEU A 129      15.961  20.098  22.149  1.00 18.42           N  
ATOM   1024  CA  LEU A 129      15.886  19.827  20.718  1.00 22.43           C  
ATOM   1025  C   LEU A 129      17.268  19.693  20.115  1.00 26.48           C  
ATOM   1026  O   LEU A 129      18.238  20.274  20.607  1.00 30.97           O  
ATOM   1027  CB  LEU A 129      15.133  20.946  19.994  1.00 22.36           C  
ATOM   1028  CG  LEU A 129      13.637  21.059  20.276  1.00 19.14           C  
ATOM   1029  CD1 LEU A 129      13.108  22.369  19.729  1.00 22.70           C  
ATOM   1030  CD2 LEU A 129      12.883  19.882  19.670  1.00 22.98           C  
ATOM   1031  OXT LEU A 129      17.430  19.007  19.112  1.00 28.07           O  
TER    1032      LEU A 129                                                      
HETATM 1033 CL    CL A 201      -7.866  31.039  10.804  1.00 13.04          CL  
HETATM 1034 CL    CL A 202     -11.783  11.743  -4.723  1.00 13.31          CL  
HETATM 1035 CL    CL A 203      11.182  29.078  15.997  1.00 16.44          CL  
HETATM 1036  C1  EDO A 204      -4.313  22.002   3.363  1.00 16.96           C  
HETATM 1037  O1  EDO A 204      -3.626  21.405   2.283  1.00 19.58           O  
HETATM 1038  C2  EDO A 204      -3.468  23.138   3.893  1.00 22.78           C  
HETATM 1039  O2  EDO A 204      -4.368  24.199   4.214  1.00 23.42           O  
HETATM 1040  O   HOH A 301      -7.925  14.178  -3.535  1.00  6.84           O  
HETATM 1041  O   HOH A 302     -13.733  14.784   1.521  1.00  9.61           O  
HETATM 1042  O   HOH A 303      -1.522  16.592   8.439  1.00  9.78           O  
HETATM 1043  O   HOH A 304     -11.405  13.283  13.317  1.00  9.84           O  
HETATM 1044  O   HOH A 305      -9.747  12.810  -2.582  1.00 10.56           O  
HETATM 1045  O   HOH A 306      -5.442   6.014  -2.021  1.00 12.46           O  
HETATM 1046  O   HOH A 307     -10.470   5.771  -3.204  1.00 12.73           O  
HETATM 1047  O   HOH A 308      -5.645  10.927  18.682  1.00 10.34           O  
HETATM 1048  O   HOH A 309       6.548  10.496  14.500  1.00 12.95           O  
HETATM 1049  O   HOH A 310       0.467  23.850  23.839  1.00 12.65           O  
HETATM 1050  O   HOH A 311      10.698  31.257   3.999  1.00 13.41           O  
HETATM 1051  O   HOH A 312       1.280  11.077   8.974  1.00 13.62           O  
HETATM 1052  O   HOH A 313       6.488  34.828   8.540  1.00 11.70           O  
HETATM 1053  O   HOH A 314      -7.725  12.140  -4.867  1.00 13.26           O  
HETATM 1054  O   HOH A 315      14.314  25.859  13.233  1.00 13.93           O  
HETATM 1055  O   HOH A 316       0.595  11.936  11.537  1.00 11.79           O  
HETATM 1056  O   HOH A 317       6.021  17.302  25.027  1.00 17.70           O  
HETATM 1057  O   HOH A 318      11.383  31.190  10.180  1.00 13.00           O  
HETATM 1058  O   HOH A 319       3.355   8.388   8.435  1.00 14.06           O  
HETATM 1059  O   HOH A 320      -2.970  13.560  -8.804  1.00 14.07           O  
HETATM 1060  O   HOH A 321       6.337  28.054  -1.612  1.00 13.87           O  
HETATM 1061  O   HOH A 322      -0.911  13.999  11.088  1.00 13.00           O  
HETATM 1062  O   HOH A 323      -0.307  35.945  18.815  1.00 16.52           O  
HETATM 1063  O   HOH A 324      -0.585  18.474  23.742  1.00 15.38           O  
HETATM 1064  O   HOH A 325      -1.004  36.083  12.285  1.00 14.07           O  
HETATM 1065  O   HOH A 326     -10.082  18.588  15.024  1.00 17.37           O  
HETATM 1066  O   HOH A 327      -9.134  22.378   9.314  1.00 15.41           O  
HETATM 1067  O   HOH A 328       2.548  26.991  -0.619  1.00 13.15           O  
HETATM 1068  O   HOH A 329       9.016  13.068  19.568  1.00 18.15           O  
HETATM 1069  O   HOH A 330      -7.606  26.083  12.363  1.00 14.67           O  
HETATM 1070  O   HOH A 331      -7.469  14.786  23.931  1.00 16.25           O  
HETATM 1071  O   HOH A 332      -2.854  19.697  22.749  1.00 14.67           O  
HETATM 1072  O   HOH A 333      -1.794  33.646  17.879  1.00 13.85           O  
HETATM 1073  O   HOH A 334       7.164  35.326  12.971  1.00 17.41           O  
HETATM 1074  O   HOH A 335      -2.876   7.456  16.903  1.00 17.06           O  
HETATM 1075  O   HOH A 336       2.558  32.413  18.241  1.00 13.74           O  
HETATM 1076  O   HOH A 337      -7.159   3.901   4.052  1.00 14.29           O  
HETATM 1077  O   HOH A 338       5.811  19.943  25.948  1.00 19.90           O  
HETATM 1078  O   HOH A 339      -6.633  24.088   2.380  1.00 19.61           O  
HETATM 1079  O   HOH A 340      -7.617  24.892  16.618  1.00 16.58           O  
HETATM 1080  O   HOH A 341       1.156   7.009   7.506  1.00 17.29           O  
HETATM 1081  O   HOH A 342       9.047  33.356  11.941  1.00 16.86           O  
HETATM 1082  O   HOH A 343     -12.969  12.969  -9.217  0.50 16.62           O  
HETATM 1083  O   HOH A 344      -5.259   8.840  -6.361  1.00 18.63           O  
HETATM 1084  O   HOH A 345      -8.185  18.007  17.109  1.00 18.33           O  
HETATM 1085  O   HOH A 346       3.872  37.367  19.410  1.00 17.43           O  
HETATM 1086  O   HOH A 347       6.026  33.731  11.044  1.00 13.80           O  
HETATM 1087  O   HOH A 348       0.856  39.183   8.423  1.00 17.62           O  
HETATM 1088  O   HOH A 349      -5.862  26.605   7.831  1.00 14.46           O  
HETATM 1089  O   HOH A 350       3.246  11.832   2.318  1.00 19.89           O  
HETATM 1090  O   HOH A 351     -14.585  11.619  -6.294  1.00 19.73           O  
HETATM 1091  O   HOH A 352      -5.545  23.488   6.561  1.00 18.06           O  
HETATM 1092  O   HOH A 353      -2.465  10.186  22.519  1.00 19.42           O  
HETATM 1093  O   HOH A 354       4.688   8.951  17.048  1.00 24.71           O  
HETATM 1094  O   HOH A 355      -3.169   4.765   5.903  1.00 19.48           O  
HETATM 1095  O   HOH A 356      -4.464   2.448   7.198  1.00 22.47           O  
HETATM 1096  O   HOH A 357       1.816  12.032  23.221  1.00 20.40           O  
HETATM 1097  O   HOH A 358      -5.889  24.691  19.022  1.00 18.45           O  
HETATM 1098  O   HOH A 359      -6.090   4.241   8.701  1.00 18.41           O  
HETATM 1099  O   HOH A 360      11.847  19.036  26.569  1.00 23.06           O  
HETATM 1100  O   HOH A 361      -5.805  26.334   5.126  1.00 17.33           O  
HETATM 1101  O   HOH A 362       0.004  38.550   5.768  1.00 18.59           O  
HETATM 1102  O   HOH A 363      -5.825  17.673  20.805  1.00 15.70           O  
HETATM 1103  O   HOH A 364      -5.195   1.547   4.503  1.00 19.94           O  
HETATM 1104  O   HOH A 365      -2.639   7.031  -2.915  1.00 20.09           O  
HETATM 1105  O   HOH A 366      -8.244  17.243  19.667  1.00 18.93           O  
HETATM 1106  O   HOH A 367       5.156  21.756  -4.569  1.00 21.20           O  
HETATM 1107  O   HOH A 368      14.680  23.745   2.650  1.00 21.78           O  
HETATM 1108  O   HOH A 369       8.247  37.841  12.546  1.00 20.96           O  
HETATM 1109  O   HOH A 370       3.903  33.388  20.467  1.00 19.84           O  
HETATM 1110  O   HOH A 371       4.051  12.725  -0.177  1.00 20.23           O  
HETATM 1111  O   HOH A 372       9.656  11.092  15.234  1.00 21.81           O  
HETATM 1112  O   HOH A 373       0.031  32.182  19.474  1.00 19.64           O  
HETATM 1113  O   HOH A 374      14.515  15.236  17.102  1.00 22.50           O  
HETATM 1114  O   HOH A 375      14.289  24.836  22.441  1.00 25.35           O  
HETATM 1115  O   HOH A 376     -18.922  18.922   9.217  0.50 23.07           O  
HETATM 1116  O   HOH A 377       3.122  28.818  23.734  1.00 28.27           O  
HETATM 1117  O   HOH A 378      -9.216  14.303 -10.809  1.00 22.00           O  
HETATM 1118  O   HOH A 379     -14.196  14.196   9.217  0.50 20.58           O  
HETATM 1119  O   HOH A 380       1.108  39.070  12.997  1.00 24.94           O  
HETATM 1120  O   HOH A 381     -17.541  15.921  -1.789  1.00 21.10           O  
HETATM 1121  O   HOH A 382     -16.107  18.595  10.059  1.00 20.81           O  
HETATM 1122  O   HOH A 383      -6.418  12.054  23.820  1.00 23.08           O  
HETATM 1123  O   HOH A 384       8.137  15.437   0.070  1.00 23.19           O  
HETATM 1124  O   HOH A 385     -10.437   8.727  -5.995  1.00 24.27           O  
HETATM 1125  O   HOH A 386       5.023   9.609   2.728  1.00 24.21           O  
HETATM 1126  O   HOH A 387      -6.442  19.383  25.437  1.00 22.10           O  
HETATM 1127  O   HOH A 388      -8.125  19.306  -9.273  1.00 22.75           O  
HETATM 1128  O   HOH A 389      -4.899  37.812   8.712  1.00 25.71           O  
HETATM 1129  O   HOH A 390      -6.195  22.281  24.866  1.00 23.95           O  
HETATM 1130  O   HOH A 391      11.693  32.620  12.758  1.00 23.11           O  
HETATM 1131  O   HOH A 392       2.511  39.381  17.717  1.00 25.10           O  
HETATM 1132  O   HOH A 393      -6.563  17.382  23.462  1.00 22.01           O  
HETATM 1133  O   HOH A 394       3.352  41.238  13.967  1.00 28.00           O  
HETATM 1134  O   HOH A 395      16.182  14.299  15.282  1.00 22.48           O  
HETATM 1135  O   HOH A 396     -10.752  12.775  -7.469  1.00 22.40           O  
HETATM 1136  O   HOH A 397      -3.878  23.936  -0.349  1.00 26.68           O  
HETATM 1137  O   HOH A 398      14.495  27.094  24.363  1.00 26.68           O  
HETATM 1138  O   HOH A 399     -16.258  14.896   7.997  1.00 24.53           O  
HETATM 1139  O   HOH A 400     -13.947  25.559   4.273  1.00 23.44           O  
HETATM 1140  O   HOH A 401      -1.456  37.731   8.908  1.00 24.96           O  
HETATM 1141  O   HOH A 402      14.110  17.271   3.568  1.00 27.30           O  
HETATM 1142  O   HOH A 403     -17.031  21.727  -4.742  1.00 27.04           O  
HETATM 1143  O   HOH A 404       3.720  41.383  11.155  1.00 26.54           O  
HETATM 1144  O   HOH A 405      -2.996  38.820  11.190  1.00 24.96           O  
HETATM 1145  O   HOH A 406       9.627  33.211   3.121  1.00 33.04           O  
HETATM 1146  O   HOH A 407       9.955  34.056  16.941  1.00 23.49           O  
CONECT   48 1011                                                                
CONECT  238  919                                                                
CONECT  532  660                                                                
CONECT  631  754                                                                
CONECT  660  532                                                                
CONECT  754  631                                                                
CONECT  919  238                                                                
CONECT 1011   48                                                                
CONECT 1036 1037 1038                                                           
CONECT 1037 1036                                                                
CONECT 1038 1036 1039                                                           
CONECT 1039 1038                                                                
MASTER      294    0    4    8    3    0    6    6 1115    1   12   10          
END                                                                             
